# Supplementary material for: Gene expression through comparative transcriptome analysis unravels the molecular mechanisms of fertilizer-induced hormonal regulation and leaf senescence in maize for enhanced yield in semiarid regions
Source: BMC Plant Biol. 2025 Mar 13;25:327. doi: 10.1186/s12870-025-06303-5 (PMC11905492; doi:10.1186/s12870-025-06303-5)
Supplement: Supplementary file 1 — Supplementary Material 1. [file 12870_2025_6303_MOESM1_ESM.xlsx]

## Sheet: Table S1
	Table S1 Initial physiochemical properties in the soil before experimental setup (2023)
		Soil depth (cm)	BD (mg/m3)	pH	TN(g/kg)	AP (g/kg)	SOC (g/kg)
		0-5	1.19	8.33	1.05	0.82	9.91
		5-10	1.22	8.32	1.04	0.74	8.96
		10-30	1.28	8.37	0.94	0.71	8.89
		Values are means (n=3). BD= Bulk density; TN=Total Nitrogen; AP= Available Phosphorus; SOC= Soil organic Carbon.

## Sheet: Table S2
	Table S2 Chemical properties of maize straw and organic fetilizer applied in 2023
		Treatments	OC (g/kg)	N (g/kg)	P(g/kg)	K (g/kg)	Ca (g/kg)	Mg (g/kg)
		Maize Straw	47.5	0.74	0.38	0.45	0.55	0.74
		Organic Fertilizer	39.9	2.21	1.73	1.91	2.76	0.53
		Values are means (n=3). OC = Organic Carbon; N=Nitrogen. P=Phosphorus. K=Potassium. Ca=Calcium. Mg=Magnesium.

## Sheet: Table S3
	Table S3 Primer sequence used in this paper
				Zm00001d021288	utilized gene ID Zm00001d021288 as an internal control
		Table S3 Primer sequence of genes used for qRT-PCR gene detection analysis
	Gene ID	Name/Annotation		Forward primer sequence	Reverse primer sequence	Aplicon
	Zm00001d001857	light harvesting complex photosystem II subunit 6		TCGCAGAGCAGGACTTCC	CACGACCTTCACCTTCTCC	105
	Zm00001d011285	photosystem II light harvesting complex gene B1B2		CGGTGCTGAGGATAATGG	ATGGCGTACCTGTTGTTC	111
	Zm00001d021764	chloroplast-localized Ptr ToxA-binding protein 1		CCGAGAAGAAGAAGTACC	CCGTTCTTGATCTCCTTG	126
	Zm00001d000409	photosystem II reaction center PSB28 protein		GGATCGTGGTGGTGTTCCG	TGTCCATGAGCGTGTTCC	128
	Zm00001d027422	PsbP-like protein 1 chloroplastic		ACACAGGCACCTTGAGAG	TTGGTTGGTTCTTATTGTCTTC	134
	Zm00001d018623	Photosynthetic NDH subunit of lumenal location 3 chloroplastic		AGCAAGCAAGCAGCACAAC	GTCGCAACCAGATAGTTCAAGG	164
	Zm00001d014564	Oxygen-evolving enhancer protein 1-1 chloroplastic		GCTGAGGACAAGACAACC	GCGTTCACCTTCTTCTGG	196
	Zm00001d041819	photosystem I N subunit1		CCAGTTAGTGTTGCCTTC	GTTCTTGATGAGCCAGTAG	175
	GRMZM2G089136	chlorophyll a-b binding protein 6A		GTAGTGATGGCGGTAATAACG	CCATGAGACGCTGAGAGG	148
	Zm00001d038984	photosystem I H subunit1		GCGTGGAAGGAGAGTCTGG	ACGGGCTTGTCGGAGAGG	129
	Zm00001d011833	Ferredoxin--NADP reductase leaf isozyme 1 chloroplastic		TTCCTCCTTGTTCTGTTCG	ACTTGCCGTAGATGTTGC	164
	Zm00001d013324	ATP synthase F1, delta subunit family protein		CACAACAGCAATCCTTCAACC	GCAGACTCCTCTTCAGAAACC	139

## Sheet: Table S4
	Table S4 Kyoto Encyclopedia of Genes and Genomes (KEGG) involved in Fertilization
		CF vs. NA		Up-Down regulated
		layer1	layer2	layer3	ID	Input.number	upregulated	downregulated	Background.number	Pvalue	FDR	Input	Hyperlink
		Metabolism	Global and overview maps	Biosynthesis of secondary metabolites	ko01110	169	101	68	1502	6.38316e-06	0.000600017	Zm00001d000001|Zm00001d001820|Zm00001d001960|Zm00001d002899|Zm00001d002901|Zm00001d002999|Zm00001d003016|Zm00001d003044|Zm00001d003046|Zm00001d003252|Zm00001d003381|Zm00001d003434|Zm00001d004564|Zm00001d004894|Zm00001d005546|Zm00001d005658|Zm00001d007189|Zm00001d007312|Zm00001d007403|Zm00001d007876|Zm00001d007952|Zm00001d008862|Zm00001d008909|Zm00001d010218|Zm00001d010670|Zm00001d012391|Zm00001d0…	http://www.genome.jp/kegg-bin/show_pathway?ko01110/K00006%09red/K00016%09red/K00033%09red/K00036%09red/K00083%09red/K00121%09red/K00218%09red/K00279%09green/K00422%09red/K00430%09green/K00475%09yellow/K00549%09red/K00660%09yellow/K00700%09red/K00789%09red/K00827%09yellow/K00928%09red/K00966%09red/K00975%09red/K01057%09red/K01087%09red/K01114%09red/K01177%09red/K01188%09green/K01193%09red/K01581%0…
		Metabolism	Biosynthesis of other secondary metabolites	Phenylpropanoid biosynthesis	ko00940	119	76	43	184	1.01906e-05	0.000478958	Zm00001d002899|Zm00001d002901|Zm00001d003016|Zm00001d003381|Zm00001d007952|Zm00001d010218|Zm00001d014341|Zm00001d014467|Zm00001d014601|Zm00001d014606|Zm00001d015618|Zm00001d017279|Zm00001d019669|Zm00001d022453|Zm00001d022456|Zm00001d027710|Zm00001d034129|Zm00001d037550|Zm00001d040399|Zm00001d040705|Zm00001d045101|Zm00001d046184|Zm00001d051166|Zm00001d053554|Zm00001d053619	http://www.genome.jp/kegg-bin/show_pathway?ko00940/K00083%09red/K00430%09green/K09753%09red/K10775%09green/K13064%09yellow
		Metabolism	Metabolism of terpenoids and polyketides	Diterpenoid biosynthesis	ko00904	7	4	3	29	0.000576294	0.0180572	Zm00001d002999|Zm00001d008909|Zm00001d017294|Zm00001d029648|Zm00001d041082|Zm00001d043411|Zm00001d046342	http://www.genome.jp/kegg-bin/show_pathway?ko00904/K04120%09red/K04121%09red/K04122%09red/K04125%09green
		Metabolism	Biosynthesis of other secondary metabolites	Biosynthesis of various plant secondary metabolites	ko00999	10	6	4	63	0.00143966	0.033832	Zm00001d003044|Zm00001d003046|Zm00001d024037|Zm00001d034017|Zm00001d040697|Zm00001d041776|Zm00001d041777|Zm00001d048702|Zm00001d048705|Zm00001d048709	http://www.genome.jp/kegg-bin/show_pathway?ko00999/K00789%09red/K01188%09green/K05350%09yellow/K13222%09red/K13224%09red/K13226%09red
		Metabolism	Biosynthesis of other secondary metabolites	Flavonoid biosynthesis	ko00941	73	29	44	33	0.00648865	0.121987	Zm00001d001960|Zm00001d007403|Zm00001d014914|Zm00001d018184|Zm00001d044122|Zm00001d052673	http://www.genome.jp/kegg-bin/show_pathway?ko00941/K00475%09yellow/K00660%09yellow/K05277%09yellow/K05278%09yellow/K13082%09yellow
		Metabolism	Biosynthesis of other secondary metabolites	Benzoxazinoid biosynthesis	ko00402	3	3	0	9	0.00933986	0.146324	Zm00001d048702|Zm00001d048705|Zm00001d048709	http://www.genome.jp/kegg-bin/show_pathway?ko00402/K13222%09red/K13224%09red/K13226%09red
		Metabolism	Metabolism of terpenoids and polyketides	Sesquiterpenoid and triterpenoid biosynthesis	ko00909	4	3	1	19	0.0151356	0.20325	Zm00001d024207|Zm00001d024210|Zm00001d024211|Zm00001d024486	http://www.genome.jp/kegg-bin/show_pathway?ko00909/K14174%09yellow/K15797%09red
		Organismal Systems	Environmental adaptation	Plant-pathogen interaction	ko04626	21	18	3	242	0.0152356	0.179019	Zm00001d011392|Zm00001d013109|Zm00001d016438|Zm00001d018326|Zm00001d018734|Zm00001d018738|Zm00001d024903|Zm00001d027533|Zm00001d031921|Zm00001d037328|Zm00001d038451|Zm00001d039053|Zm00001d039094|Zm00001d041309|Zm00001d041430|Zm00001d046444|Zm00001d047190|Zm00001d047535|Zm00001d048913|Zm00001d051502|Zm00001d052066	http://www.genome.jp/kegg-bin/show_pathway?ko04626/K02183%09red/K04079%09red/K05391%09yellow/K13412%09red/K13413%09red/K13424%09red/K13448%09green/K13449%09red/K13473%09red/K15397%09green
		Metabolism	Lipid metabolism	Fatty acid elongation	ko00062	6	5	1	41	0.0185508	0.193753	Zm00001d016438|Zm00001d037328|Zm00001d039053|Zm00001d039094|Zm00001d046444|Zm00001d047190	http://www.genome.jp/kegg-bin/show_pathway?ko00062/K15397%09green
		Metabolism	Metabolism of other amino acids	Cyanoamino acid metabolism	ko00460	7	3	4	56	0.0255062	0.239759	Zm00001d003044|Zm00001d003046|Zm00001d003446|Zm00001d024037|Zm00001d034017|Zm00001d041776|Zm00001d041777	http://www.genome.jp/kegg-bin/show_pathway?ko00460/K01188%09green/K05350%09yellow/K18592%09red
		Metabolism	Metabolism of terpenoids and polyketides	Carotenoid biosynthesis	ko00906	69	42	27	34	0.030075	0.257005	Zm00001d007876|Zm00001d013689|Zm00001d017762|Zm00001d017766|Zm00001d018819	http://www.genome.jp/kegg-bin/show_pathway?ko00906/K09840%09green/K09843%09red
		Metabolism	Metabolism of other amino acids	Glutathione metabolism	ko00480	72	53	19	116	0.0393164	0.307978	Zm00001d003252|Zm00001d003446|Zm00001d018809|Zm00001d022593|Zm00001d024963|Zm00001d027557|Zm00001d029699|Zm00001d032969|Zm00001d042098|Zm00001d048558|Zm00001d049187	http://www.genome.jp/kegg-bin/show_pathway?ko00480/K00033%09red/K00036%09red/K00799%09green/K01581%09red/K18592%09red
		Metabolism	Biosynthesis of other secondary metabolites	Anthocyanin biosynthesis	ko00942	1	0	1	1	0.0521044	0.376755	Zm00001d045055	http://www.genome.jp/kegg-bin/show_pathway?ko00942/K12930%09yellow
		Metabolism	Amino acid metabolism	Lysine biosynthesis	ko00300	3	3	0	17	0.0555066	0.372687	Zm00001d019988|Zm00001d028165|Zm00001d034851	http://www.genome.jp/kegg-bin/show_pathway?ko00300/K00928%09red/K10206%09red/K12524%09red
		Environmental Information Processing	Signal transduction	MAPK signaling pathway - plant	ko04016	127	69	58	132	0.0833813	0.522523	Zm00001d016924|Zm00001d018326|Zm00001d018734|Zm00001d018738|Zm00001d025055|Zm00001d029975|Zm00001d038451|Zm00001d047705|Zm00001d048913|Zm00001d052066|Zm00001d054044	http://www.genome.jp/kegg-bin/show_pathway?ko04016/K02183%09red/K03781%09red/K13413%09red/K13424%09red/K13449%09red/K14496%09yellow/K14497%09red/K14498%09red/K14514%09yellow
		Metabolism	Metabolism of cofactors and vitamins	Riboflavin metabolism	ko00740	3	0	3	21	0.0932838	0.548042	Zm00001d000344|Zm00001d003990|Zm00001d028367	http://www.genome.jp/kegg-bin/show_pathway?ko00740/K14379%09yellow
		Metabolism	Amino acid metabolism	Cysteine and methionine metabolism	ko00270	109	98	62	451	0.109639	0.606239	Zm00001d014945|Zm00001d018211|Zm00001d019988|Zm00001d020686|Zm00001d024843|Zm00001d024852|Zm00001d026060|Zm00001d027861|Zm00001d031128|Zm00001d034851|Zm00001d040697	http://www.genome.jp/kegg-bin/show_pathway?ko00270/K00016%09red/K00549%09red/K00789%09red/K00827%09yellow/K00928%09red/K01762%09red/K05933%09red/K12524%09red
		Metabolism	Global and overview maps	Metabolic pathways	ko01100	182	71	111	2688	0.113072	0.590485	Zm00001d000001|Zm00001d000344|Zm00001d001820|Zm00001d001960|Zm00001d002899|Zm00001d002901|Zm00001d003016|Zm00001d003044|Zm00001d003046|Zm00001d003190|Zm00001d003252|Zm00001d003381|Zm00001d003434|Zm00001d003446|Zm00001d003990|Zm00001d004564|Zm00001d004894|Zm00001d005546|Zm00001d005658|Zm00001d006080|Zm00001d007312|Zm00001d007403|Zm00001d007828|Zm00001d007876|Zm00001d007952|Zm00001d008600|Zm00001d0…	http://www.genome.jp/kegg-bin/show_pathway?ko01100/K00008%09red/K00016%09red/K00029%09red/K00033%09red/K00036%09red/K00083%09red/K00121%09red/K00130%09red/K00218%09red/K00366%09red/K00422%09red/K00430%09green/K00475%09yellow/K00485%09yellow/K00549%09red/K00660%09yellow/K00700%09red/K00759%09red/K00789%09red/K00799%09green/K00814%09red/K00827%09yellow/K00856%09red/K00928%09red/K00966%09red/K00975%…
		Metabolism	Carbohydrate metabolism	Amino sugar and nucleotide sugar metabolism	ko00520	12	10	2	156	0.11423	0.565138	Zm00001d003190|Zm00001d005546|Zm00001d014840|Zm00001d018965|Zm00001d018966|Zm00001d021026|Zm00001d028427|Zm00001d028572|Zm00001d036370|Zm00001d037784|Zm00001d043988|Zm00001d048903	http://www.genome.jp/kegg-bin/show_pathway?ko00520/K00966%09red/K00975%09red/K01183%09green/K08679%09red/K12450%09yellow
		Metabolism	Metabolism of terpenoids and polyketides	Monoterpenoid biosynthesis	ko00902	2	1	1	12	0.12669	0.595442	Zm00001d007189|Zm00001d015054	http://www.genome.jp/kegg-bin/show_pathway?ko00902/K15086%09yellow/K15095%09red
		Metabolism	Carbohydrate metabolism	Starch and sucrose metabolism	ko00500	91	72	37	210	0.143593	0.642749	Zm00001d003044|Zm00001d003046|Zm00001d005546|Zm00001d005658|Zm00001d014083|Zm00001d014844|Zm00001d014947|Zm00001d024037|Zm00001d032311|Zm00001d034017|Zm00001d041776|Zm00001d041777	http://www.genome.jp/kegg-bin/show_pathway?ko00500/K00700%09red/K00975%09red/K01087%09red/K01177%09red/K01188%09green/K01193%09red/K05350%09yellow/K16055%09red
		Environmental Information Processing	Signal transduction	Plant hormone signal transduction	ko04075	126	86	40	319	0.160576	0.686099	Zm00001d001945|Zm00001d002143|Zm00001d003903|Zm00001d012294|Zm00001d014250|Zm00001d014682|Zm00001d014774|Zm00001d016924|Zm00001d018326|Zm00001d018734|Zm00001d018738|Zm00001d022017|Zm00001d023246|Zm00001d025055|Zm00001d026530|Zm00001d029975|Zm00001d033680|Zm00001d043505|Zm00001d047705|Zm00001d050018|Zm00001d052066	http://www.genome.jp/kegg-bin/show_pathway?ko04075/K13413%09red/K13449%09red/K13464%09red/K14431%09yellow/K14432%09red/K14486%09red/K14487%09red/K14488%09red/K14490%09red/K14494%09red/K14496%09yellow/K14497%09red/K14498%09red/K14508%09yellow/K14514%09yellow
		Metabolism	Amino acid metabolism	Arginine and proline metabolism	ko00330	5	5	0	59	0.192595	0.787126	Zm00001d012391|Zm00001d022593|Zm00001d024281|Zm00001d038358|Zm00001d051194	http://www.genome.jp/kegg-bin/show_pathway?ko00330/K01581%09red/K01583%09red/K12657%09red/K13366%09red
		Metabolism	Lipid metabolism	Arachidonic acid metabolism	ko00590	2	2	0	17	0.221045	0.865759	Zm00001d003446|Zm00001d007285	http://www.genome.jp/kegg-bin/show_pathway?ko00590/K07119%09red/K18592%09red
		Metabolism	Lipid metabolism	Linoleic acid metabolism	ko00591	2	1	1	18	0.240661	0.904885	Zm00001d002000|Zm00001d042540	http://www.genome.jp/kegg-bin/show_pathway?ko00591/K15718%09green
		Organismal Systems	Environmental adaptation	Circadian rhythm - plant	ko04712	5	2	3	65	0.249914	0.903534	Zm00001d007403|Zm00001d028905|Zm00001d036242|Zm00001d046300|Zm00001d052673	http://www.genome.jp/kegg-bin/show_pathway?ko04712/K00660%09yellow/K12121%09red/K16223%09green
		Metabolism	Metabolism of terpenoids and polyketides	Zeatin biosynthesis	ko00908	84	18	66	89	0.259946	0.904996	Zm00001d008862|Zm00001d025885|Zm00001d039642	http://www.genome.jp/kegg-bin/show_pathway?ko00908/K00279%09green/K13496%09yellow
		Metabolism	Biosynthesis of other secondary metabolites	Tropane, piperidine and pyridine alkaloid biosynthesis	ko00960	2	0	2	20	0.280052	0.940175	Zm00001d007403|Zm00001d052673	http://www.genome.jp/kegg-bin/show_pathway?ko00960/K00660%09yellow
		Metabolism	Amino acid metabolism	Glycine, serine and threonine metabolism	ko00260	14	20	19	32	0.318681	1	Zm00001d019988|Zm00001d024907|Zm00001d027861|Zm00001d029237|Zm00001d034851|Zm00001d050339	http://www.genome.jp/kegg-bin/show_pathway?ko00260/K00130%09red/K00827%09yellow/K00928%09red/K01620%09yellow/K12524%09red/K15919%09red
		Metabolism	Lipid metabolism	Steroid biosynthesis	ko00100	3	3	0	41	0.361127	1	Zm00001d027548|Zm00001d029810|Zm00001d039384	http://www.genome.jp/kegg-bin/show_pathway?ko00100/K08242%09red/K09832%09red/K14423%09red
		Metabolism	Energy metabolism	Carbon fixation in photosynthetic organisms	ko00710	21	13	19	27	0.365484	1	Zm00001d004894|Zm00001d012702|Zm00001d012764|Zm00001d030557|Zm00001d043601|Zm00001d047893	http://www.genome.jp/kegg-bin/show_pathway?ko00710/K00029%09red/K00814%09red/K01595%09yellow/K01602%09yellow/K01610%09yellow
		Metabolism	Global and overview maps	Degradation of aromatic compounds	ko01220	1	1	0	9	0.3823	1	Zm00001d027996	http://www.genome.jp/kegg-bin/show_pathway?ko01220/K00121%09red
		Metabolism	Metabolism of other amino acids	Selenocompound metabolism	ko00450	2	1	1	26	0.395837	1	Zm00001d031128|Zm00001d033100	http://www.genome.jp/kegg-bin/show_pathway?ko00450/K00549%09red/K13811%09yellow
		Metabolism	Biosynthesis of other secondary metabolites	Isoquinoline alkaloid biosynthesis	ko00950	2	1	1	27	0.414383	1	Zm00001d000001|Zm00001d038665	http://www.genome.jp/kegg-bin/show_pathway?ko00950/K00422%09red/K01592%09yellow
		Metabolism	Amino acid metabolism	Tyrosine metabolism	ko00350	3	2	1	46	0.432377	1	Zm00001d000001|Zm00001d027996|Zm00001d038665	http://www.genome.jp/kegg-bin/show_pathway?ko00350/K00121%09red/K00422%09red/K01592%09yellow
		Environmental Information Processing	Membrane transport	ABC transporters	ko02010	86	50	36	29	0.450587	1	Zm00001d009447|Zm00001d031871	http://www.genome.jp/kegg-bin/show_pathway?ko02010/K05658%09green
		Metabolism	Lipid metabolism	Cutin, suberine and wax biosynthesis	ko00073	2	0	2	32	0.502411	1	Zm00001d025833|Zm00001d050977	http://www.genome.jp/kegg-bin/show_pathway?ko00073/K15402%09yellow/K17991%09yellow
		Metabolism	Carbohydrate metabolism	Galactose metabolism	ko00052	4	4	0	72	0.521122	1	Zm00001d003434|Zm00001d014947|Zm00001d019163|Zm00001d034564	http://www.genome.jp/kegg-bin/show_pathway?ko00052/K01193%09red/K01785%09red/K06617%09red
		Metabolism	Carbohydrate metabolism	Propanoate metabolism	ko00640	2	2	0	36	0.566401	1	Zm00001d014945|Zm00001d023779	http://www.genome.jp/kegg-bin/show_pathway?ko00640/K00016%09red/K05605%09red
		Metabolism	Lipid metabolism	Biosynthesis of unsaturated fatty acids	ko01040	2	2	0	37	0.581443	1	Zm00001d023768|Zm00001d023769	http://www.genome.jp/kegg-bin/show_pathway?ko01040/K10256%09red
		Metabolism	Carbohydrate metabolism	Pyruvate metabolism	ko00620	6	4	2	119	0.591793	1	Zm00001d012702|Zm00001d012764|Zm00001d014945|Zm00001d027996|Zm00001d043601|Zm00001d047893	http://www.genome.jp/kegg-bin/show_pathway?ko00620/K00016%09red/K00029%09red/K00121%09red/K01595%09yellow/K01610%09yellow
		Metabolism	Global and overview maps	Biosynthesis of nucleotide sugars	ko01250	5	4	1	101	0.610726	1	Zm00001d005546|Zm00001d021026|Zm00001d028427|Zm00001d028572|Zm00001d037784	http://www.genome.jp/kegg-bin/show_pathway?ko01250/K00966%09red/K00975%09red/K08679%09red/K12450%09yellow
		Cellular Processes	Cell motility	Motor proteins	ko04814	6	5	1	122	0.616215	1	Zm00001d006651|Zm00001d013367|Zm00001d016016|Zm00001d033850|Zm00001d034239|Zm00001d043158	http://www.genome.jp/kegg-bin/show_pathway?ko04814/K07374%09red/K07375%09red/K10401%09red/K10418%09yellow
		Metabolism	Energy metabolism	Nitrogen metabolism	ko00910	2	2	0	41	0.637737	1	Zm00001d018161|Zm00001d044504	http://www.genome.jp/kegg-bin/show_pathway?ko00910/K00366%09red/K02575%09red
		Metabolism	Metabolism of other amino acids	beta-Alanine metabolism	ko00410	2	2	0	43	0.663576	1	Zm00001d023779|Zm00001d024281	http://www.genome.jp/kegg-bin/show_pathway?ko00410/K05605%09red/K13366%09red
		Metabolism	Amino acid metabolism	Alanine, aspartate and glutamate metabolism	ko00250	3	2	1	65	0.665571	1	Zm00001d027861|Zm00001d028750|Zm00001d030557	http://www.genome.jp/kegg-bin/show_pathway?ko00250/K00814%09red/K00827%09yellow/K01953%09red
		Metabolism	Carbohydrate metabolism	Pentose phosphate pathway	ko00030	3	3	0	65	0.665571	1	Zm00001d003252|Zm00001d032045|Zm00001d049187	http://www.genome.jp/kegg-bin/show_pathway?ko00030/K00033%09red/K00036%09red/K01057%09red
		Metabolism	Global and overview maps	2-Oxocarboxylic acid metabolism	ko01210	3	3	0	67	0.685598	1	Zm00001d004564|Zm00001d030557|Zm00001d034851	http://www.genome.jp/kegg-bin/show_pathway?ko01210/K00814%09red/K00928%09red/K01681%09red
		Metabolism	Carbohydrate metabolism	Inositol phosphate metabolism	ko00562	3	2	1	69	0.704716	1	Zm00001d028180|Zm00001d030506|Zm00001d040205	http://www.genome.jp/kegg-bin/show_pathway?ko00562/K01114%09red/K01858%09green
		Metabolism	Lipid metabolism	alpha-Linolenic acid metabolism	ko00592	2	2	0	48	0.72168	1	Zm00001d034186|Zm00001d035854	http://www.genome.jp/kegg-bin/show_pathway?ko00592/K01723%09red/K10529%09red
		Cellular Processes	Transport and catabolism	Phagosome	ko04145	5	4	1	117	0.736105	1	Zm00001d006651|Zm00001d010732|Zm00001d013367|Zm00001d033850|Zm00001d043158	http://www.genome.jp/kegg-bin/show_pathway?ko04145/K04392%09yellow/K07374%09red/K07375%09red
		Metabolism	Carbohydrate metabolism	Glyoxylate and dicarboxylate metabolism	ko00630	4	3	1	97	0.751075	1	Zm00001d004564|Zm00001d004894|Zm00001d024907|Zm00001d054044	http://www.genome.jp/kegg-bin/show_pathway?ko00630/K01602%09yellow/K01681%09red/K03781%09red/K15919%09red
		Metabolism	Energy metabolism	Photosynthesis - antenna proteins	ko00196	159	89	70	26	0.751589	1	Zm00001d011285	http://www.genome.jp/kegg-bin/show_pathway?ko00196/K08912%09red
		Genetic Information Processing	Transcription	Basal transcription factors	ko03022	2	1	1	51	0.752313	1	Zm00001d043793|Zm00001d047909	http://www.genome.jp/kegg-bin/show_pathway?ko03022/K03124%09red/K03138%09yellow
		Metabolism	Glycan biosynthesis and metabolism	Glycosylphosphatidylinositol (GPI)-anchor biosynthesis	ko00563	1	1	0	27	0.764559	1	Zm00001d026629	http://www.genome.jp/kegg-bin/show_pathway?ko00563/K03434%09red
		Metabolism	Amino acid metabolism	Valine, leucine and isoleucine degradation	ko00280	2	1	1	53	0.771085	1	Zm00001d023779|Zm00001d027861	http://www.genome.jp/kegg-bin/show_pathway?ko00280/K00827%09yellow/K05605%09red
		Metabolism	Carbohydrate metabolism	Ascorbate and aldarate metabolism	ko00053	2	2	0	54	0.779998	1	Zm00001d021026|Zm00001d028427	http://www.genome.jp/kegg-bin/show_pathway?ko00053/K08679%09red
		Metabolism	Lipid metabolism	Glycerophospholipid metabolism	ko00564	5	4	1	125	0.786586	1	Zm00001d010670|Zm00001d011642|Zm00001d038891|Zm00001d040205|Zm00001d043621	http://www.genome.jp/kegg-bin/show_pathway?ko00564/K00006%09red/K01114%09red/K05929%09red/K06124%09yellow
		Metabolism	Metabolism of cofactors and vitamins	Porphyrin metabolism	ko00860	59	26	33	56	0.796914	1	Zm00001d001820|Zm00001d031934	http://www.genome.jp/kegg-bin/show_pathway?ko00860/K00218%09red/K08099%09yellow
		Genetic Information Processing	Replication and repair	Base excision repair	ko03410	2	0	2	58	0.812669	1	Zm00001d012578|Zm00001d018241	http://www.genome.jp/kegg-bin/show_pathway?ko03410/K01246%09yellow/K03652%09yellow
		Metabolism	Global and overview maps	Carbon metabolism	ko01200	14	11	3	333	0.831697	1	Zm00001d003252|Zm00001d004564|Zm00001d004894|Zm00001d012702|Zm00001d012764|Zm00001d023779|Zm00001d024907|Zm00001d027996|Zm00001d030557|Zm00001d032045|Zm00001d043601|Zm00001d047893|Zm00001d049187|Zm00001d054044	http://www.genome.jp/kegg-bin/show_pathway?ko01200/K00029%09red/K00033%09red/K00036%09red/K00121%09red/K00814%09red/K01057%09red/K01595%09yellow/K01602%09yellow/K01610%09yellow/K01681%09red/K03781%09red/K05605%09red/K15919%09red
		Metabolism	Global and overview maps	Nucleotide metabolism	ko01232	4	3	1	111	0.836918	1	Zm00001d007312|Zm00001d011486|Zm00001d051080|Zm00001d051157	http://www.genome.jp/kegg-bin/show_pathway?ko01232/K00759%09red/K00856%09red/K01937%09red/K14641%09yellow
		Metabolism	Amino acid metabolism	Arginine biosynthesis	ko00220	1	1	0	36	0.854719	1	Zm00001d030557	http://www.genome.jp/kegg-bin/show_pathway?ko00220/K00814%09red
		Metabolism	Nucleotide metabolism	Purine metabolism	ko00230	4	2	2	119	0.873789	1	Zm00001d007312|Zm00001d033100|Zm00001d051080|Zm00001d051157	http://www.genome.jp/kegg-bin/show_pathway?ko00230/K00759%09red/K00856%09red/K13811%09yellow/K14641%09yellow
		Metabolism	Global and overview maps	Microbial metabolism in diverse environments	ko01120	19	14	5	463	0.887592	1	Zm00001d003252|Zm00001d003434|Zm00001d004564|Zm00001d004894|Zm00001d012702|Zm00001d012764|Zm00001d014945|Zm00001d018161|Zm00001d019988|Zm00001d024907|Zm00001d027996|Zm00001d029237|Zm00001d030557|Zm00001d032045|Zm00001d033100|Zm00001d034851|Zm00001d043601|Zm00001d047893|Zm00001d049187	http://www.genome.jp/kegg-bin/show_pathway?ko01120/K00016%09red/K00029%09red/K00033%09red/K00036%09red/K00121%09red/K00366%09red/K00814%09red/K00928%09red/K01057%09red/K01595%09yellow/K01602%09yellow/K01610%09yellow/K01620%09yellow/K01681%09red/K01785%09red/K12524%09red/K13811%09yellow/K15919%09red
		Metabolism	Energy metabolism	Methane metabolism	ko00680	2	1	1	72	0.895454	1	Zm00001d012702|Zm00001d027996	http://www.genome.jp/kegg-bin/show_pathway?ko00680/K00121%09red/K01595%09yellow
		Metabolism	Energy metabolism	Sulfur metabolism	ko00920	1	0	1	43	0.900224	1	Zm00001d033100	http://www.genome.jp/kegg-bin/show_pathway?ko00920/K13811%09yellow
		Metabolism	Glycan biosynthesis and metabolism	Various types of N-glycan biosynthesis	ko00513	1	1	0	43	0.900224	1	Zm00001d043441	http://www.genome.jp/kegg-bin/show_pathway?ko00513/K07151%09red
		Metabolism	Global and overview maps	Biosynthesis of amino acids	ko01230	11	10	1	294	0.904939	1	Zm00001d004564|Zm00001d012391|Zm00001d019988|Zm00001d028165|Zm00001d028750|Zm00001d029237|Zm00001d030557|Zm00001d031128|Zm00001d034851|Zm00001d038358|Zm00001d040697	http://www.genome.jp/kegg-bin/show_pathway?ko01230/K00549%09red/K00789%09red/K00814%09red/K00928%09red/K01620%09yellow/K01681%09red/K01953%09red/K10206%09red/K12524%09red/K12657%09red
		Metabolism	Amino acid metabolism	Tryptophan metabolism	ko00380	45	23	22	44	0.90544	1	Zm00001d054044|Zm00001d031727	http://www.genome.jp/kegg-bin/show_pathway?ko00380/K03781%09red
		Metabolism	Carbohydrate metabolism	Fructose and mannose metabolism	ko00051	2	2	0	75	0.908062	1	Zm00001d028572|Zm00001d031727	http://www.genome.jp/kegg-bin/show_pathway?ko00051/K00008%09red/K00966%09red
		Metabolism	Energy metabolism	Photosynthesis	ko00195	105	59	46	80	0.925963	1	Zm00001d010136|Zm00001d038291	http://www.genome.jp/kegg-bin/show_pathway?ko00195/K02639%09red
		Metabolism	Lipid metabolism	Fatty acid degradation	ko00071	1	1	0	49	0.92771	1	Zm00001d027996	http://www.genome.jp/kegg-bin/show_pathway?ko00071/K00121%09red
		Metabolism	Glycan biosynthesis and metabolism	N-Glycan biosynthesis	ko00510	1	1	0	51	0.935074	1	Zm00001d043441	http://www.genome.jp/kegg-bin/show_pathway?ko00510/K07151%09red
		Metabolism	Global and overview maps	Fatty acid metabolism	ko01212	2	2	0	86	0.943108	1	Zm00001d023768|Zm00001d023769	http://www.genome.jp/kegg-bin/show_pathway?ko01212/K10256%09red
		Metabolism	Lipid metabolism	Fatty acid biosynthesis	ko00061	1	1	0	54	0.94474	1	Zm00001d006080	http://www.genome.jp/kegg-bin/show_pathway?ko00061/K10782%09red
		Metabolism	Carbohydrate metabolism	Pentose and glucuronate interconversions	ko00040	1	1	0	54	0.94474	1	Zm00001d031727	http://www.genome.jp/kegg-bin/show_pathway?ko00040/K00008%09red
		Metabolism	Nucleotide metabolism	Pyrimidine metabolism	ko00240	2	1	1	88	0.947931	1	Zm00001d007312|Zm00001d011486	http://www.genome.jp/kegg-bin/show_pathway?ko00240/K01937%09red/K14641%09yellow
		Metabolism	Carbohydrate metabolism	Citrate cycle (TCA cycle)	ko00020	2	1	1	88	0.947931	1	Zm00001d004564|Zm00001d047893	http://www.genome.jp/kegg-bin/show_pathway?ko00020/K01610%09yellow/K01681%09red
		Metabolism	Lipid metabolism	Sphingolipid metabolism	ko00600	1	1	0	62	0.964055	1	Zm00001d043994	http://www.genome.jp/kegg-bin/show_pathway?ko00600/K04713%09red
		Cellular Processes	Transport and catabolism	Peroxisome	ko04146	2	2	0	99	0.968215	1	Zm00001d038897|Zm00001d054044	http://www.genome.jp/kegg-bin/show_pathway?ko04146/K03781%09red/K11147%09red
		Metabolism	Carbohydrate metabolism	Glycolysis / Gluconeogenesis	ko00010	4	3	1	162	0.972366	1	Zm00001d003434|Zm00001d014945|Zm00001d027996|Zm00001d047893	http://www.genome.jp/kegg-bin/show_pathway?ko00010/K00016%09red/K00121%09red/K01610%09yellow/K01785%09red
		Metabolism	Metabolism of terpenoids and polyketides	Terpenoid backbone biosynthesis	ko00900	1	1	0	67	0.972531	1	Zm00001d021358	http://www.genome.jp/kegg-bin/show_pathway?ko00900/K11778%09red
		Genetic Information Processing	Folding, sorting and degradation	Protein processing in endoplasmic reticulum	ko04141	8	7	1	278	0.979487	1	Zm00001d008577|Zm00001d021634|Zm00001d024903|Zm00001d025508|Zm00001d039933|Zm00001d039936|Zm00001d043441|Zm00001d048687	http://www.genome.jp/kegg-bin/show_pathway?ko04141/K03283%09red/K04079%09red/K07151%09red/K13993%09green
		Metabolism	Lipid metabolism	Glycerolipid metabolism	ko00561	1	0	1	75	0.98214	1	Zm00001d008600	http://www.genome.jp/kegg-bin/show_pathway?ko00561/K06119%09yellow
		Environmental Information Processing	Signal transduction	Phosphatidylinositol signaling system	ko04070	1	1	0	81	0.987071	1	Zm00001d048913	http://www.genome.jp/kegg-bin/show_pathway?ko04070/K02183%09red
		Genetic Information Processing	Translation	Ribosome biogenesis in eukaryotes	ko03008	1	1	0	106	0.996641	1	Zm00001d025899	http://www.genome.jp/kegg-bin/show_pathway?ko03008/K12619%09red
		Metabolism	Global and overview maps	Biosynthesis of cofactors	ko01240	5	5	0	263	0.998286	1	Zm00001d011486|Zm00001d021026|Zm00001d028427|Zm00001d028572|Zm00001d040697	http://www.genome.jp/kegg-bin/show_pathway?ko01240/K00789%09red/K00966%09red/K01937%09red/K08679%09red
		Metabolism	Energy metabolism	Oxidative phosphorylation	ko00190	2	2	0	184	0.999445	1	Zm00001d015569|Zm00001d033552	http://www.genome.jp/kegg-bin/show_pathway?ko00190/K01507%09red/K01535%09red
		Genetic Information Processing	Folding, sorting and degradation	RNA degradation	ko03018	1	1	0	148	0.999653	1	Zm00001d025899	http://www.genome.jp/kegg-bin/show_pathway?ko03018/K12619%09red
		Cellular Processes	Transport and catabolism	Endocytosis	ko04144	2	2	0	200	0.999749	1	Zm00001d033751|Zm00001d048687	http://www.genome.jp/kegg-bin/show_pathway?ko04144/K01528%09red/K03283%09red
		Genetic Information Processing	Folding, sorting and degradation	Ubiquitin mediated proteolysis	ko04120	1	1	0	166	0.999869	1	Zm00001d000224	http://www.genome.jp/kegg-bin/show_pathway?ko04120/K03875%09red
		Genetic Information Processing	Transcription	Spliceosome	ko03040	2	1	1	246	0.999975	1	Zm00001d009821|Zm00001d048687	http://www.genome.jp/kegg-bin/show_pathway?ko03040/K03283%09red/K12890%09yellow
		Genetic Information Processing	Translation	Ribosome	ko03010	2	1	1	427	1	1	Zm00001d015795|Zm00001d022111	http://www.genome.jp/kegg-bin/show_pathway?ko03010/K02935%09red/K02985%09yellow
		SC vs. NA
				Up-Down regulated
		layer1	layer2	layer3	ID	Input.number	upregulated	downregulated	Background.number	Pvalue	FDR	Input	Hyperlink
		Metabolism	Biosynthesis of other secondary metabolites	Phenylpropanoid biosynthesis	ko00940	72	48	24	184	4.51999e-06	0.000461039	Zm00001d003015|Zm00001d003016|Zm00001d003381|Zm00001d005279|Zm00001d007952|Zm00001d014467|Zm00001d014601|Zm00001d014606|Zm00001d017276|Zm00001d017279|Zm00001d020400|Zm00001d022453|Zm00001d022457|Zm00001d024314|Zm00001d024734|Zm00001d027710|Zm00001d031635|Zm00001d035055|Zm00001d035336|Zm00001d037359|Zm00001d043238|Zm00001d045043|Zm00001d048413|Zm00001d050455|Zm00001d053619	http://www.genome.jp/kegg-bin/show_pathway?ko00940/K00083%09yellow/K00430%09green/K10775%09yellow/K13064%09yellow/K13065%09yellow
		Metabolism	Global and overview maps	Biosynthesis of secondary metabolites	ko01110	169	109	60	1502	0.000103105	0.00525838	Zm00001d001960|Zm00001d002128|Zm00001d002736|Zm00001d002847|Zm00001d002999|Zm00001d003015|Zm00001d003016|Zm00001d003044|Zm00001d003046|Zm00001d003247|Zm00001d003381|Zm00001d004451|Zm00001d004564|Zm00001d004894|Zm00001d005279|Zm00001d005658|Zm00001d006900|Zm00001d007312|Zm00001d007403|Zm00001d007952|Zm00001d008862|Zm00001d009738|Zm00001d010321|Zm00001d011890|Zm00001d012228|Zm00001d012335|Zm00001d0…	http://www.genome.jp/kegg-bin/show_pathway?ko01110/K00083%09yellow/K00279%09green/K00430%09green/K00454%09yellow/K00475%09yellow/K00559%09red/K00600%09yellow/K00627%09red/K00660%09yellow/K00826%09red/K00830%09red/K00844%09red/K00891%09yellow/K01006%09yellow/K01087%09red/K01114%09red/K01177%09red/K01188%09green/K01193%09green/K01490%09red/K01583%09yellow/K01602%09yellow/K01610%09yellow/K01623%09ye…
		Metabolism	Biosynthesis of other secondary metabolites	Flavonoid biosynthesis	ko00941	69	22	47	33	0.000163734	0.00556697	Zm00001d001960|Zm00001d007403|Zm00001d014914|Zm00001d017077|Zm00001d018184|Zm00001d044122|Zm00001d050455|Zm00001d052673	http://www.genome.jp/kegg-bin/show_pathway?ko00941/K00475%09yellow/K00660%09yellow/K05277%09yellow/K05278%09yellow/K05280%09yellow/K13065%09yellow/K13082%09yellow
		Metabolism	Lipid metabolism	Linoleic acid metabolism	ko00591	5	0	5	18	0.00148934	0.0379781	Zm00001d031449|Zm00001d033623|Zm00001d042540|Zm00001d042541|Zm00001d044146	http://www.genome.jp/kegg-bin/show_pathway?ko00591/K00454%09yellow/K07424%09yellow/K15718%09yellow
		Metabolism	Metabolism of other amino acids	Cyanoamino acid metabolism	ko00460	9	2	7	56	0.00162971	0.0332461	Zm00001d003044|Zm00001d003046|Zm00001d008628|Zm00001d009738|Zm00001d014489|Zm00001d024037|Zm00001d041763|Zm00001d041776|Zm00001d041777	http://www.genome.jp/kegg-bin/show_pathway?ko00460/K00600%09yellow/K01188%09green/K05350%09yellow/K13030%09yellow/K18592%09red
		Metabolism	Metabolism of other amino acids	Glutathione metabolism	ko00480	69	43	26	116	0.00181359	0.030831	Zm00001d008628|Zm00001d018809|Zm00001d024839|Zm00001d024963|Zm00001d027557|Zm00001d028693|Zm00001d029696|Zm00001d029699|Zm00001d032969|Zm00001d042096|Zm00001d042104|Zm00001d043344|Zm00001d045649|Zm00001d048558	http://www.genome.jp/kegg-bin/show_pathway?ko00480/K00799%09yellow/K10808%09red/K18592%09red
		Metabolism	Metabolism of terpenoids and polyketides	Monoterpenoid biosynthesis	ko00902	4	0	4	12	0.00217217	0.0316516	Zm00001d002847|Zm00001d015053|Zm00001d015054|Zm00001d017381	http://www.genome.jp/kegg-bin/show_pathway?ko00902/K15086%09yellow/K15095%09yellow
		Metabolism	Energy metabolism	Carbon fixation in photosynthetic organisms	ko00710	74	26	48	94	0.0181202	0.231033	Zm00001d000164|Zm00001d004894|Zm00001d010321|Zm00001d012702|Zm00001d012764|Zm00001d017711|Zm00001d043601|Zm00001d047893|Zm00001d052595|Zm00001d053015	http://www.genome.jp/kegg-bin/show_pathway?ko00710/K00029%09red/K00855%09yellow/K01006%09yellow/K01595%09yellow/K01602%09yellow/K01610%09yellow/K01623%09yellow
		Metabolism	Global and overview maps	Metabolic pathways	ko01100	155	49	106	2688	0.0203012	0.23008	GRMZM5G875287|GRMZM5G876913|Zm00001d000164|Zm00001d000294|Zm00001d000344|Zm00001d001960|Zm00001d002128|Zm00001d002940|Zm00001d003015|Zm00001d003016|Zm00001d003044|Zm00001d003046|Zm00001d003247|Zm00001d003381|Zm00001d003990|Zm00001d004451|Zm00001d004564|Zm00001d004894|Zm00001d005279|Zm00001d005563|Zm00001d005658|Zm00001d005996|Zm00001d006540|Zm00001d006587|Zm00001d006880|Zm00001d006900|Zm00001d007…	http://www.genome.jp/kegg-bin/show_pathway?ko01100/K00029%09red/K00074%09red/K00083%09yellow/K00130%09red/K00430%09green/K00451%09red/K00454%09yellow/K00469%09yellow/K00475%09yellow/K00485%09yellow/K00558%09red/K00559%09red/K00600%09yellow/K00627%09red/K00660%09yellow/K00799%09yellow/K00826%09red/K00830%09red/K00844%09red/K00855%09yellow/K00891%09yellow/K00921%09red/K01006%09yellow/K01051%09yello…
		Metabolism	Metabolism of terpenoids and polyketides	Zeatin biosynthesis	ko00908	5	1	4	34	0.0251532	0.256563	Zm00001d008862|Zm00001d011890|Zm00001d012335|Zm00001d012641|Zm00001d039642	http://www.genome.jp/kegg-bin/show_pathway?ko00908/K00279%09green/K13495%09yellow/K13496%09yellow
		Metabolism	Lipid metabolism	alpha-Linolenic acid metabolism	ko00592	6	0	6	48	0.0306454	0.284167	Zm00001d028282|Zm00001d031449|Zm00001d037182|Zm00001d044906|Zm00001d044908|Zm00001d052827	http://www.genome.jp/kegg-bin/show_pathway?ko00592/K00454%09yellow/K01723%09yellow/K05894%09yellow/K08241%09yellow
		Metabolism	Biosynthesis of other secondary metabolites	Anthocyanin biosynthesis	ko00942	1	0	1	1	0.0496959	0.422415	Zm00001d045055	http://www.genome.jp/kegg-bin/show_pathway?ko00942/K12930%09yellow
		Metabolism	Carbohydrate metabolism	Glyoxylate and dicarboxylate metabolism	ko00630	9	5	4	97	0.0516669	0.405387	Zm00001d003247|Zm00001d004451|Zm00001d004564|Zm00001d004894|Zm00001d009738|Zm00001d024907|Zm00001d031364|Zm00001d052595|Zm00001d054044	http://www.genome.jp/kegg-bin/show_pathway?ko00630/K00600%09yellow/K00830%09red/K01602%09yellow/K01638%09yellow/K01681%09red/K03781%09red/K15919%09red
		Metabolism	Metabolism of terpenoids and polyketides	Diterpenoid biosynthesis	ko00904	4	1	3	29	0.0535621	0.390238	Zm00001d002999|Zm00001d034898|Zm00001d039394|Zm00001d043411	http://www.genome.jp/kegg-bin/show_pathway?ko00904/K04125%09yellow/K05282%09red
		Environmental Information Processing	Signal transduction	Plant hormone signal transduction	ko04075	132	108	24	319	0.0753484	0.512369	Zm00001d003903|Zm00001d006753|Zm00001d012263|Zm00001d013707|Zm00001d014682|Zm00001d014774|Zm00001d015354|Zm00001d016924|Zm00001d018738|Zm00001d020725|Zm00001d023246|Zm00001d024160|Zm00001d025055|Zm00001d026530|Zm00001d033680|Zm00001d037010|Zm00001d037774|Zm00001d038275|Zm00001d041416|Zm00001d041418|Zm00001d047705|Zm00001d050018	http://www.genome.jp/kegg-bin/show_pathway?ko04075/K13449%09yellow/K13464%09red/K13946%09red/K14431%09red/K14432%09red/K14484%09green/K14487%09yellow/K14488%09red/K14494%09red/K14496%09yellow/K14497%09red/K14498%09red/K14499%09red/K14502%09red/K14508%09yellow/K14514%09yellow
		Metabolism	Metabolism of cofactors and vitamins	Riboflavin metabolism	ko00740	7	15	10	14	0.0835694	0.532755	Zm00001d000344|Zm00001d003990|Zm00001d028367	http://www.genome.jp/kegg-bin/show_pathway?ko00740/K14379%09yellow
		Metabolism	Biosynthesis of other secondary metabolites	Biosynthesis of various plant secondary metabolites	ko00999	6	1	5	63	0.091939	0.551634	Zm00001d003044|Zm00001d003046|Zm00001d014489|Zm00001d024037|Zm00001d041776|Zm00001d041777	http://www.genome.jp/kegg-bin/show_pathway?ko00999/K01188%09green/K05350%09yellow
		Metabolism	Biosynthesis of other secondary metabolites	Betalain biosynthesis	ko00965	1	0	1	2	0.0969256	0.549245	Zm00001d012228	http://www.genome.jp/kegg-bin/show_pathway?ko00965/K15777%09yellow
		Metabolism	Energy metabolism	Photosynthesis	ko00195	82	50	32	80	0.102177	0.548528	GRMZM5G875287|Zm00001d005996|Zm00001d006540|Zm00001d016943|Zm00001d035001|Zm00001d035003|Zm00001d050889	http://www.genome.jp/kegg-bin/show_pathway?ko00195/K02108%09yellow/K02639%09yellow/K08901%09yellow/K08905%09yellow
		Metabolism	Energy metabolism	Photosynthesis - antenna proteins	ko00196	189	113	76	26	0.136646	0.696896	Zm00001d006587|Zm00001d011285|Zm00001d018157	http://www.genome.jp/kegg-bin/show_pathway?ko00196/K08911%09yellow/K08912%09red/K08915%09yellow
		Metabolism	Amino acid metabolism	Glycine, serine and threonine metabolism	ko00260	71	48	23	89	0.153444	0.7453	Zm00001d004451|Zm00001d009738|Zm00001d024907|Zm00001d031364|Zm00001d034452|Zm00001d050339|Zm00001d052233	http://www.genome.jp/kegg-bin/show_pathway?ko00260/K00130%09red/K00600%09yellow/K00830%09red/K01695%09red/K01834%09yellow/K15919%09red
		Metabolism	Global and overview maps	Carbon metabolism	ko01200	21	10	11	333	0.156185	0.724131	Zm00001d000164|Zm00001d003247|Zm00001d004451|Zm00001d004564|Zm00001d004894|Zm00001d009738|Zm00001d010321|Zm00001d012590|Zm00001d012702|Zm00001d012764|Zm00001d017711|Zm00001d024907|Zm00001d031364|Zm00001d041839|Zm00001d043601|Zm00001d043607|Zm00001d047893|Zm00001d052233|Zm00001d052595|Zm00001d053015|Zm00001d054044	http://www.genome.jp/kegg-bin/show_pathway?ko01200/K00029%09red/K00074%09red/K00600%09yellow/K00627%09red/K00830%09red/K00844%09red/K00855%09yellow/K01006%09yellow/K01595%09yellow/K01602%09yellow/K01610%09yellow/K01623%09yellow/K01638%09yellow/K01681%09red/K01834%09yellow/K03781%09red/K15919%09red
		Metabolism	Biosynthesis of other secondary metabolites	Flavone and flavonol biosynthesis	ko00944	62	47	15	4	0.184469	0.818081	Zm00001d017077	http://www.genome.jp/kegg-bin/show_pathway?ko00944/K05280%09yellow
		Metabolism	Carbohydrate metabolism	Starch and sucrose metabolism	ko00500	76	49	27	163	0.187998	0.79899	Zm00001d003044|Zm00001d003046|Zm00001d005658|Zm00001d014083|Zm00001d014489|Zm00001d014947|Zm00001d024037|Zm00001d025943|Zm00001d041776|Zm00001d041777|Zm00001d043607	http://www.genome.jp/kegg-bin/show_pathway?ko00500/K00844%09red/K01087%09red/K01177%09red/K01188%09green/K01193%09green/K05350%09yellow
		Metabolism	Metabolism of terpenoids and polyketides	Carotenoid biosynthesis	ko00906	59	23	36	34	0.237749	0.970015	Zm00001d002736|Zm00001d017762|Zm00001d017766	http://www.genome.jp/kegg-bin/show_pathway?ko00906/K09840%09red/K09843%09red/K17912%09yellow
		Metabolism	Carbohydrate metabolism	Pyruvate metabolism	ko00620	8	4	4	119	0.239716	0.940423	Zm00001d003247|Zm00001d006880|Zm00001d010321|Zm00001d012702|Zm00001d012764|Zm00001d041839|Zm00001d043601|Zm00001d047893	http://www.genome.jp/kegg-bin/show_pathway?ko00620/K00029%09red/K00627%09red/K01006%09yellow/K01595%09yellow/K01610%09yellow/K01638%09yellow/K01759%09red
		Metabolism	Biosynthesis of other secondary metabolites	Tropane, piperidine and pyridine alkaloid biosynthesis	ko00960	2	0	2	20	0.26185	0.989211	Zm00001d007403|Zm00001d052673	http://www.genome.jp/kegg-bin/show_pathway?ko00960/K00660%09yellow
		Metabolism	Biosynthesis of other secondary metabolites	Glucosinolate biosynthesis	ko00966	1	1	0	6	0.263538	0.960031	Zm00001d028303	http://www.genome.jp/kegg-bin/show_pathway?ko00966/K00826%09red
		Metabolism	Carbohydrate metabolism	Ascorbate and aldarate metabolism	ko00053	4	1	3	54	0.280274	0.985792	Zm00001d028427|Zm00001d033110|Zm00001d046234|Zm00001d049954	http://www.genome.jp/kegg-bin/show_pathway?ko00053/K00469%09yellow/K08232%09yellow/K08679%09red/K10047%09yellow
		Metabolism	Energy metabolism	Methane metabolism	ko00680	5	1	4	72	0.28701	0.975833	Zm00001d009738|Zm00001d012702|Zm00001d031364|Zm00001d052233|Zm00001d053015	http://www.genome.jp/kegg-bin/show_pathway?ko00680/K00600%09yellow/K00830%09red/K01595%09yellow/K01623%09yellow/K01834%09yellow
		Metabolism	Carbohydrate metabolism	Galactose metabolism	ko00052	5	4	1	72	0.28701	0.944354	Zm00001d014947|Zm00001d019163|Zm00001d025943|Zm00001d034564|Zm00001d043607	http://www.genome.jp/kegg-bin/show_pathway?ko00052/K00844%09red/K01193%09green/K06617%09red
		Metabolism	Energy metabolism	Nitrogen metabolism	ko00910	3	1	2	41	0.33368	1	Zm00001d044504|Zm00001d046784|Zm00001d052551	http://www.genome.jp/kegg-bin/show_pathway?ko00910/K01674%09yellow/K02575%09red
		Metabolism	Amino acid metabolism	Valine, leucine and isoleucine biosynthesis	ko00290	2	1	1	24	0.336513	1	Zm00001d017168|Zm00001d028303	http://www.genome.jp/kegg-bin/show_pathway?ko00290/K00826%09red/K01653%09yellow
		Metabolism	Biosynthesis of other secondary metabolites	Neomycin, kanamycin and gentamicin biosynthesis	ko00524	1	1	0	9	0.368021	1	Zm00001d043607	http://www.genome.jp/kegg-bin/show_pathway?ko00524/K00844%09red
		Metabolism	Amino acid metabolism	Tryptophan metabolism	ko00380	3	2	1	44	0.374997	1	Zm00001d013098|Zm00001d019527|Zm00001d054044	http://www.genome.jp/kegg-bin/show_pathway?ko00380/K03781%09red/K11816%09red/K11817%09yellow
		Metabolism	Global and overview maps	Biosynthesis of nucleotide sugars	ko01250	6	2	4	101	0.387451	1	Zm00001d028427|Zm00001d037784|Zm00001d043607|Zm00001d046234|Zm00001d047796|Zm00001d048907	http://www.genome.jp/kegg-bin/show_pathway?ko01250/K00469%09yellow/K00844%09red/K01809%09yellow/K08679%09red/K12450%09yellow
		Environmental Information Processing	Membrane transport	ABC transporters	ko02010	2	1	1	29	0.426269	1	Zm00001d009447|Zm00001d031871	http://www.genome.jp/kegg-bin/show_pathway?ko02010/K05658%09green
		Metabolism	Carbohydrate metabolism	Inositol phosphate metabolism	ko00562	4	2	2	69	0.450562	1	Zm00001d002940|Zm00001d033110|Zm00001d040205|Zm00001d046234	http://www.genome.jp/kegg-bin/show_pathway?ko00562/K00469%09yellow/K00921%09red/K01114%09red/K10047%09yellow
		Metabolism	Carbohydrate metabolism	Butanoate metabolism	ko00650	2	1	1	31	0.460395	1	Zm00001d012590|Zm00001d017168	http://www.genome.jp/kegg-bin/show_pathway?ko00650/K00074%09red/K01653%09yellow
		Metabolism	Lipid metabolism	Cutin, suberine and wax biosynthesis	ko00073	2	1	1	32	0.477009	1	Zm00001d019850|Zm00001d050977	http://www.genome.jp/kegg-bin/show_pathway?ko00073/K13356%09red/K15402%09yellow
		Metabolism	Metabolism of cofactors and vitamins	Vitamin B6 metabolism	ko00750	1	0	1	13	0.484674	1	Zm00001d016301	http://www.genome.jp/kegg-bin/show_pathway?ko00750/K13248%09yellow
		Metabolism	Lipid metabolism	Arachidonic acid metabolism	ko00590	1	1	0	17	0.57982	1	Zm00001d008628	http://www.genome.jp/kegg-bin/show_pathway?ko00590/K18592%09red
		Metabolism	Biosynthesis of other secondary metabolites	Stilbenoid, diarylheptanoid and gingerol biosynthesis	ko00945	1	0	1	17	0.57982	1	Zm00001d050455	http://www.genome.jp/kegg-bin/show_pathway?ko00945/K13065%09yellow
		Metabolism	Metabolism of cofactors and vitamins	Biotin metabolism	ko00780	1	1	0	18	0.600728	1	Zm00001d022144	http://www.genome.jp/kegg-bin/show_pathway?ko00780/K09458%09red
		Metabolism	Metabolism of cofactors and vitamins	One carbon pool by folate	ko00670	1	0	1	18	0.600728	1	Zm00001d009738	http://www.genome.jp/kegg-bin/show_pathway?ko00670/K00600%09yellow
		Metabolism	Lipid metabolism	Fatty acid elongation	ko00062	2	1	1	41	0.611489	1	Zm00001d039053|Zm00001d046444	http://www.genome.jp/kegg-bin/show_pathway?ko00062/K15397%09green
		Metabolism	Metabolism of terpenoids and polyketides	Sesquiterpenoid and triterpenoid biosynthesis	ko00909	1	0	1	19	0.620597	1	Zm00001d024486	http://www.genome.jp/kegg-bin/show_pathway?ko00909/K14174%09yellow
		Metabolism	Amino acid metabolism	Phenylalanine biosynthesis	ko00400	87	52	35	21	0.633448	1	Zm00001d002128|Zm00001d006900|Zm00001d034452	http://www.genome.jp/kegg-bin/show_pathway?ko00400/K00891%09yellow/K01626%09yellow/K01695%09red
		Environmental Information Processing	Signal transduction	MAPK signaling pathway - plant	ko04016	138	47	91	132	0.646405	1	Zm00001d012263|Zm00001d016924|Zm00001d018738|Zm00001d025055|Zm00001d047705|Zm00001d054044	http://www.genome.jp/kegg-bin/show_pathway?ko04016/K03781%09red/K13449%09yellow/K14496%09yellow/K14497%09red/K14498%09red/K14514%09yellow
		Metabolism	Metabolism of cofactors and vitamins	Pantothenate and CoA biosynthesis	ko00770	2	1	1	44	0.650041	1	Zm00001d017168|Zm00001d028303	http://www.genome.jp/kegg-bin/show_pathway?ko00770/K00826%09red/K01653%09yellow
		Metabolism	Global and overview maps	2-Oxocarboxylic acid metabolism	ko01210	3	2	1	67	0.653864	1	Zm00001d004564|Zm00001d017168|Zm00001d028303	http://www.genome.jp/kegg-bin/show_pathway?ko01210/K00826%09red/K01653%09yellow/K01681%09red
		Metabolism	Carbohydrate metabolism	Amino sugar and nucleotide sugar metabolism	ko00520	7	2	5	156	0.662596	1	Zm00001d009936|Zm00001d014840|Zm00001d028427|Zm00001d037784|Zm00001d043607|Zm00001d047796|Zm00001d048907	http://www.genome.jp/kegg-bin/show_pathway?ko00520/K00844%09red/K01183%09yellow/K01809%09yellow/K08679%09red/K12450%09yellow
		Metabolism	Global and overview maps	Microbial metabolism in diverse environments	ko01120	21	10	11	463	0.699957	1	Zm00001d000164|Zm00001d003247|Zm00001d004451|Zm00001d004564|Zm00001d004894|Zm00001d009738|Zm00001d010321|Zm00001d012590|Zm00001d012702|Zm00001d012764|Zm00001d017711|Zm00001d024907|Zm00001d031364|Zm00001d041839|Zm00001d043601|Zm00001d043607|Zm00001d045610|Zm00001d047893|Zm00001d052233|Zm00001d052595|Zm00001d053015	http://www.genome.jp/kegg-bin/show_pathway?ko01120/K00029%09red/K00074%09red/K00451%09red/K00600%09yellow/K00627%09red/K00830%09red/K00844%09red/K00855%09yellow/K01006%09yellow/K01595%09yellow/K01602%09yellow/K01610%09yellow/K01623%09yellow/K01638%09yellow/K01681%09red/K01834%09yellow/K15919%09red
		Metabolism	Metabolism of cofactors and vitamins	Nicotinate and nicotinamide metabolism	ko00760	1	0	1	24	0.706075	1	Zm00001d040599	http://www.genome.jp/kegg-bin/show_pathway?ko00760/K03517%09yellow
		Metabolism	Metabolism of cofactors and vitamins	Thiamine metabolism	ko00730	1	1	0	25	0.720708	1	Zm00001d044228	http://www.genome.jp/kegg-bin/show_pathway?ko00730/K03146%09red
		Metabolism	Carbohydrate metabolism	Fructose and mannose metabolism	ko00051	3	1	2	75	0.727276	1	Zm00001d043607|Zm00001d048907|Zm00001d053015	http://www.genome.jp/kegg-bin/show_pathway?ko00051/K00844%09red/K01623%09yellow/K01809%09yellow
		Cellular Processes	Cell motility	Motor proteins	ko04814	5	4	1	122	0.73138	1	Zm00001d013367|Zm00001d013410|Zm00001d032480|Zm00001d034030|Zm00001d034239	http://www.genome.jp/kegg-bin/show_pathway?ko04814/K07374%09red/K10355%09green/K10400%09red/K10401%09red
		Cellular Processes	Transport and catabolism	Peroxisome	ko04146	4	4	0	99	0.731644	1	Zm00001d013234|Zm00001d019850|Zm00001d031364|Zm00001d054044	http://www.genome.jp/kegg-bin/show_pathway?ko04146/K00830%09red/K03781%09red/K12261%09red/K13356%09red
		Metabolism	Metabolism of other amino acids	Selenocompound metabolism	ko00450	1	0	1	26	0.734613	1	Zm00001d000294	http://www.genome.jp/kegg-bin/show_pathway?ko00450/K01761%09yellow
		Metabolism	Lipid metabolism	Glycerophospholipid metabolism	ko00564	5	3	2	125	0.750592	1	Zm00001d011642|Zm00001d011734|Zm00001d040076|Zm00001d040205|Zm00001d043621	http://www.genome.jp/kegg-bin/show_pathway?ko00564/K01114%09red/K05929%09red/K06124%09yellow/K08730%09red
		Metabolism	Metabolism of cofactors and vitamins	Porphyrin metabolism	ko00860	2	0	2	56	0.774407	1	Zm00001d026603|Zm00001d031934	http://www.genome.jp/kegg-bin/show_pathway?ko00860/K03403%09yellow/K08099%09yellow
		Genetic Information Processing	Replication and repair	Base excision repair	ko03410	2	0	2	58	0.79091	1	Zm00001d005767|Zm00001d012578	http://www.genome.jp/kegg-bin/show_pathway?ko03410/K01246%09yellow
		Metabolism	Amino acid metabolism	Arginine and proline metabolism	ko00330	2	1	1	59	0.798755	1	Zm00001d038358|Zm00001d051194	http://www.genome.jp/kegg-bin/show_pathway?ko00330/K01583%09yellow/K12657%09red
		Metabolism	Carbohydrate metabolism	Citrate cycle (TCA cycle)	ko00020	3	2	1	88	0.819813	1	Zm00001d004564|Zm00001d041839|Zm00001d047893	http://www.genome.jp/kegg-bin/show_pathway?ko00020/K00627%09red/K01610%09yellow/K01681%09red
		Metabolism	Carbohydrate metabolism	Glycolysis / Gluconeogenesis	ko00010	6	2	4	162	0.821953	1	Zm00001d010321|Zm00001d041839|Zm00001d043607|Zm00001d047893|Zm00001d052233|Zm00001d053015	http://www.genome.jp/kegg-bin/show_pathway?ko00010/K00627%09red/K00844%09red/K01006%09yellow/K01610%09yellow/K01623%09yellow/K01834%09yellow
		Metabolism	Amino acid metabolism	Cysteine and methionine metabolism	ko00270	5	3	2	139	0.826818	1	Zm00001d000294|Zm00001d018211|Zm00001d026291|Zm00001d028303|Zm00001d052136	http://www.genome.jp/kegg-bin/show_pathway?ko00270/K00558%09red/K00826%09red/K01761%09yellow/K05933%09green
		Organismal Systems	Environmental adaptation	Circadian rhythm - plant	ko04712	2	0	2	65	0.840557	1	Zm00001d007403|Zm00001d052673	http://www.genome.jp/kegg-bin/show_pathway?ko04712/K00660%09yellow
		Metabolism	Metabolism of terpenoids and polyketides	Terpenoid backbone biosynthesis	ko00900	2	2	0	67	0.852641	1	Zm00001d019629|Zm00001d021358	http://www.genome.jp/kegg-bin/show_pathway?ko00900/K11778%09red
		Metabolism	Lipid metabolism	Steroid biosynthesis	ko00100	1	1	0	41	0.876694	1	Zm00001d019139	http://www.genome.jp/kegg-bin/show_pathway?ko00100/K00559%09red
		Metabolism	Amino acid metabolism	Tyrosine metabolism	ko00350	1	1	0	46	0.904516	1	Zm00001d045610	http://www.genome.jp/kegg-bin/show_pathway?ko00350/K00451%09red
		Metabolism	Global and overview maps	Biosynthesis of cofactors	ko01240	9	4	5	263	0.911219	1	Zm00001d009738|Zm00001d016301|Zm00001d022144|Zm00001d028303|Zm00001d028427|Zm00001d033110|Zm00001d040599|Zm00001d044228|Zm00001d048907	http://www.genome.jp/kegg-bin/show_pathway?ko01240/K00600%09yellow/K00826%09red/K01809%09yellow/K03146%09red/K03517%09yellow/K08679%09red/K09458%09red/K10047%09yellow/K13248%09yellow
		Environmental Information Processing	Signal transduction	Phosphatidylinositol signaling system	ko04070	2	1	1	81	0.916328	1	Zm00001d002940|Zm00001d033110	http://www.genome.jp/kegg-bin/show_pathway?ko04070/K00921%09red/K10047%09yellow
		Metabolism	Global and overview maps	Nucleotide metabolism	ko01232	3	2	1	111	0.918858	1	Zm00001d007312|Zm00001d022581|Zm00001d045649	http://www.genome.jp/kegg-bin/show_pathway?ko01232/K01490%09red/K10808%09red/K14641%09yellow
		Metabolism	Global and overview maps	Biosynthesis of amino acids	ko01230	10	4	6	294	0.924059	1	Zm00001d002128|Zm00001d004564|Zm00001d006900|Zm00001d009738|Zm00001d017168|Zm00001d028303|Zm00001d034452|Zm00001d038358|Zm00001d052233|Zm00001d053015	http://www.genome.jp/kegg-bin/show_pathway?ko01230/K00600%09yellow/K00826%09red/K00891%09yellow/K01623%09yellow/K01626%09yellow/K01653%09yellow/K01681%09red/K01695%09red/K01834%09yellow/K12657%09red
		Genetic Information Processing	Transcription	Basal transcription factors	ko03022	1	0	1	51	0.926067	1	Zm00001d047909	http://www.genome.jp/kegg-bin/show_pathway?ko03022/K03138%09yellow
		Metabolism	Amino acid metabolism	Valine, leucine and isoleucine degradation	ko00280	1	1	0	53	0.933259	1	Zm00001d028303	http://www.genome.jp/kegg-bin/show_pathway?ko00280/K00826%09red
		Metabolism	Carbohydrate metabolism	Pentose and glucuronate interconversions	ko00040	1	0	1	54	0.936589	1	Zm00001d050082	http://www.genome.jp/kegg-bin/show_pathway?ko00040/K01051%09yellow
		Metabolism	Lipid metabolism	Fatty acid biosynthesis	ko00061	1	1	0	54	0.936589	1	Zm00001d022144	http://www.genome.jp/kegg-bin/show_pathway?ko00061/K09458%09red
		Metabolism	Nucleotide metabolism	Pyrimidine metabolism	ko00240	2	1	1	88	0.937454	1	Zm00001d007312|Zm00001d045649	http://www.genome.jp/kegg-bin/show_pathway?ko00240/K10808%09red/K14641%09yellow
		Genetic Information Processing	Replication and repair	DNA replication	ko03030	2	2	0	88	0.937454	1	Zm00001d023462|Zm00001d049590	http://www.genome.jp/kegg-bin/show_pathway?ko03030/K02685%09red/K07466%09red
		Genetic Information Processing	Folding, sorting and degradation	Protein processing in endoplasmic reticulum	ko04141	9	5	4	278	0.938784	1	Zm00001d008841|Zm00001d025916|Zm00001d028408|Zm00001d028561|Zm00001d031325|Zm00001d033210|Zm00001d037687|Zm00001d039941|Zm00001d047841	http://www.genome.jp/kegg-bin/show_pathway?ko04141/K09503%09red/K10666%09red/K13989%09red/K13993%09green
		Metabolism	Nucleotide metabolism	Purine metabolism	ko00230	3	2	1	119	0.939461	1	Zm00001d007312|Zm00001d022581|Zm00001d045649	http://www.genome.jp/kegg-bin/show_pathway?ko00230/K01490%09red/K10808%09red/K14641%09yellow
		Metabolism	Lipid metabolism	Sphingolipid metabolism	ko00600	1	0	1	62	0.9579	1	Zm00001d044833	http://www.genome.jp/kegg-bin/show_pathway?ko00600/K04713%09yellow
		Genetic Information Processing	Folding, sorting and degradation	Protein export	ko03060	1	1	0	63	0.960001	1	Zm00001d026703	http://www.genome.jp/kegg-bin/show_pathway?ko03060/K03100%09red
		Metabolism	Carbohydrate metabolism	Pentose phosphate pathway	ko00030	1	0	1	65	0.963896	1	Zm00001d053015	http://www.genome.jp/kegg-bin/show_pathway?ko00030/K01623%09yellow
		Metabolism	Amino acid metabolism	Alanine, aspartate and glutamate metabolism	ko00250	1	1	0	65	0.963896	1	Zm00001d031364	http://www.genome.jp/kegg-bin/show_pathway?ko00250/K00830%09red
		Genetic Information Processing	Replication and repair	Mismatch repair	ko03430	1	1	0	67	0.967412	1	Zm00001d049590	http://www.genome.jp/kegg-bin/show_pathway?ko03430/K07466%09red
		Genetic Information Processing	Translation	mRNA surveillance pathway	ko03015	4	1	3	169	0.971371	1	Zm00001d006254|Zm00001d009430|Zm00001d034578|Zm00001d037868	http://www.genome.jp/kegg-bin/show_pathway?ko03015/K03265%09red/K11584%09yellow/K12876%09yellow/K14962%09yellow
		Metabolism	Lipid metabolism	Glycerolipid metabolism	ko00561	1	0	1	75	0.978373	1	Zm00001d008600	http://www.genome.jp/kegg-bin/show_pathway?ko00561/K06119%09yellow
		Cellular Processes	Transport and catabolism	Phagosome	ko04145	2	2	0	117	0.982044	1	Zm00001d002940|Zm00001d013367	http://www.genome.jp/kegg-bin/show_pathway?ko04145/K00921%09red/K07374%09red
		Organismal Systems	Environmental adaptation	Plant-pathogen interaction	ko04626	6	2	4	242	0.982876	1	Zm00001d003197|Zm00001d006117|Zm00001d018738|Zm00001d039053|Zm00001d041309|Zm00001d046444	http://www.genome.jp/kegg-bin/show_pathway?ko04626/K05391%09yellow/K13412%09red/K13448%09yellow/K13449%09yellow/K15397%09green
		Metabolism	Energy metabolism	Oxidative phosphorylation	ko00190	4	1	3	184	0.983403	1	GRMZM5G875287|GRMZM5G876913|Zm00001d017770|Zm00001d033552	http://www.genome.jp/kegg-bin/show_pathway?ko00190/K01507%09yellow/K01535%09red/K02108%09yellow/K03880%09yellow
		Metabolism	Global and overview maps	Fatty acid metabolism	ko01212	1	1	0	86	0.987697	1	Zm00001d022144	http://www.genome.jp/kegg-bin/show_pathway?ko01212/K09458%09red
		Genetic Information Processing	Replication and repair	Homologous recombination	ko03440	1	1	0	91	0.990482	1	Zm00001d049590	http://www.genome.jp/kegg-bin/show_pathway?ko03440/K07466%09red
		Genetic Information Processing	Translation	Nucleocytoplasmic transport	ko03013	2	0	2	135	0.991938	1	Zm00001d030040|Zm00001d034578	http://www.genome.jp/kegg-bin/show_pathway?ko03013/K07562%09yellow/K12876%09yellow
		Genetic Information Processing	Translation	Ribosome biogenesis in eukaryotes	ko03008	1	0	1	106	0.995594	1	Zm00001d030040	http://www.genome.jp/kegg-bin/show_pathway?ko03008/K07562%09yellow
		Genetic Information Processing	Replication and repair	Nucleotide excision repair	ko03420	1	1	0	118	0.997623	1	Zm00001d049590	http://www.genome.jp/kegg-bin/show_pathway?ko03420/K07466%09red
		Genetic Information Processing	Folding, sorting and degradation	RNA degradation	ko03018	1	0	1	148	0.999493	1	Zm00001d039400	http://www.genome.jp/kegg-bin/show_pathway?ko03018/K10643%09yellow
		Genetic Information Processing	Folding, sorting and degradation	Ubiquitin mediated proteolysis	ko04120	1	1	0	166	0.9998	1	Zm00001d039280	http://www.genome.jp/kegg-bin/show_pathway?ko04120/K10581%09red
		Genetic Information Processing	Transcription	Spliceosome	ko03040	2	1	1	246	0.999955	1	Zm00001d034578|Zm00001d040672	http://www.genome.jp/kegg-bin/show_pathway?ko03040/K12876%09yellow/K12890%09red
		Cellular Processes	Transport and catabolism	Endocytosis	ko04144	1	1	0	200	0.999965	1	Zm00001d000364	http://www.genome.jp/kegg-bin/show_pathway?ko04144/K05756%09red
		Genetic Information Processing	Translation	Ribosome	ko03010	1	0	1	427	1	1	GRMZM5G801074	http://www.genome.jp/kegg-bin/show_pathway?ko03010/K02913%09yellow
		SM vs. NA
				Up-Down regulated
		layer1	layer2	layer3	ID	Input.number	upregulated	downregulated	Background.number	Pvalue	FDR	Input	Hyperlink
		Metabolism	Metabolism of other amino acids	Cyanoamino acid metabolism	ko00460	48	11	37	56	0.000784339	0.0705905	Zm00001d003044|Zm00001d003046|Zm00001d003317|Zm00001d009738|Zm00001d025847|Zm00001d041173|Zm00001d041776|Zm00001d041777	http://www.genome.jp/kegg-bin/show_pathway?ko00460/K00600%09yellow/K01188%09yellow/K05350%09yellow
		Metabolism	Biosynthesis of other secondary metabolites	Phenylpropanoid biosynthesis	ko00940	174	49	125	184	0.000922361	0.0415063	Zm00001d002899|Zm00001d003016|Zm00001d007952|Zm00001d009138|Zm00001d014606|Zm00001d020401|Zm00001d022453|Zm00001d022456|Zm00001d022457|Zm00001d024314|Zm00001d027411|Zm00001d034129|Zm00001d036293|Zm00001d046184|Zm00001d048087|Zm00001d053554	http://www.genome.jp/kegg-bin/show_pathway?ko00940/K00083%09yellow/K00430%09green/K00588%09red/K13064%09yellow/K13066%09yellow
		Metabolism	Biosynthesis of other secondary metabolites	Flavonoid biosynthesis	ko00941	45	30	15	33	0.000979419	0.0293826	Zm00001d001960|Zm00001d014914|Zm00001d018184|Zm00001d036293|Zm00001d044122|Zm00001d047424	http://www.genome.jp/kegg-bin/show_pathway?ko00941/K00475%09yellow/K00588%09red/K05277%09yellow/K05278%09yellow/K13082%09yellow/K13083%09red
		Metabolism	Biosynthesis of other secondary metabolites	Biosynthesis of various plant secondary metabolites	ko00999	8	0	8	63	0.00172061	0.0387136	Zm00001d003044|Zm00001d003046|Zm00001d003317|Zm00001d025847|Zm00001d034453|Zm00001d041173|Zm00001d041776|Zm00001d041777	http://www.genome.jp/kegg-bin/show_pathway?ko00999/K01188%09yellow/K05350%09yellow/K13222%09yellow
		Metabolism	Lipid metabolism	Linoleic acid metabolism	ko00591	4	1	3	18	0.0032997	0.0593946	Zm00001d013493|Zm00001d033623|Zm00001d042540|Zm00001d044146	http://www.genome.jp/kegg-bin/show_pathway?ko00591/K07424%09yellow/K15718%09green
		Metabolism	Carbohydrate metabolism	Starch and sucrose metabolism	ko00500	13	3	10	163	0.00566242	0.0849363	Zm00001d001943|Zm00001d003044|Zm00001d003046|Zm00001d003317|Zm00001d014083|Zm00001d014947|Zm00001d025847|Zm00001d025943|Zm00001d029087|Zm00001d041173|Zm00001d041776|Zm00001d041777|Zm00001d043607	http://www.genome.jp/kegg-bin/show_pathway?ko00500/K00695%09yellow/K00844%09red/K01177%09yellow/K01188%09yellow/K01193%09green/K05350%09yellow
		Metabolism	Metabolism of terpenoids and polyketides	Monoterpenoid biosynthesis	ko00902	3	0	3	12	0.00782981	0.100669	Zm00001d002847|Zm00001d015053|Zm00001d015054	http://www.genome.jp/kegg-bin/show_pathway?ko00902/K15086%09yellow/K15095%09yellow
		Metabolism	Global and overview maps	Biosynthesis of secondary metabolites	ko01110	120	87	33	1502	0.0113145	0.127288	Zm00001d000001|Zm00001d001820|Zm00001d001943|Zm00001d001960|Zm00001d002847|Zm00001d002899|Zm00001d003016|Zm00001d003044|Zm00001d003046|Zm00001d003317|Zm00001d007312|Zm00001d007952|Zm00001d008651|Zm00001d008862|Zm00001d008976|Zm00001d009138|Zm00001d009738|Zm00001d012391|Zm00001d012641|Zm00001d014083|Zm00001d014606|Zm00001d014914|Zm00001d014945|Zm00001d014947|Zm00001d015053|Zm00001d015054|Zm00001d0…	http://www.genome.jp/kegg-bin/show_pathway?ko01110/K00016%09red/K00083%09yellow/K00134%09red/K00218%09red/K00279%09green/K00422%09red/K00430%09green/K00475%09yellow/K00588%09red/K00600%09yellow/K00606%09red/K00695%09yellow/K00826%09yellow/K00827%09red/K00844%09red/K01177%09yellow/K01188%09yellow/K01193%09green/K01568%09yellow/K01581%09red/K01583%09yellow/K01592%09yellow/K01609%09yellow/K01662%09y…
		Metabolism	Metabolism of other amino acids	Glutathione metabolism	ko00480	41	27	14	116	0.0230275	0.230275	Zm00001d018809|Zm00001d022593|Zm00001d024963|Zm00001d027557|Zm00001d028693|Zm00001d029699|Zm00001d032969|Zm00001d042098|Zm00001d048558	http://www.genome.jp/kegg-bin/show_pathway?ko00480/K00799%09green/K01581%09red
		Metabolism	Amino acid metabolism	Cysteine and methionine metabolism	ko00270	39	21	18	139	0.0272925	0.245632	Zm00001d000294|Zm00001d004756|Zm00001d014945|Zm00001d020686|Zm00001d028303|Zm00001d032925|Zm00001d038460|Zm00001d039487|Zm00001d041103|Zm00001d051450	http://www.genome.jp/kegg-bin/show_pathway?ko00270/K00016%09red/K00826%09yellow/K00827%09red/K01761%09yellow/K01762%09red/K05933%09red/K08967%09red
		Metabolism	Biosynthesis of other secondary metabolites	Anthocyanin biosynthesis	ko00942	4	5	11	1	0.0357229	0.292278	Zm00001d045055	http://www.genome.jp/kegg-bin/show_pathway?ko00942/K12930%09yellow
		Metabolism	Carbohydrate metabolism	Galactose metabolism	ko00052	6	3	3	72	0.0433694	0.32527	Zm00001d001943|Zm00001d014947|Zm00001d025943|Zm00001d028931|Zm00001d032608|Zm00001d043607	http://www.genome.jp/kegg-bin/show_pathway?ko00052/K00844%09red/K01193%09green/K07407%09yellow/K18819%09yellow
		Metabolism	Amino acid metabolism	Tryptophan metabolism	ko00380	47	15	32	44	0.071117	0.492349	Zm00001d008700|Zm00001d034387|Zm00001d048087|Zm00001d054044	http://www.genome.jp/kegg-bin/show_pathway?ko00380/K03781%09red/K11817%09yellow/K13066%09yellow/K16903%09red
		Genetic Information Processing	Folding, sorting and degradation	Protein processing in endoplasmic reticulum	ko04141	15	4	11	278	0.0738883	0.474997	Zm00001d008577|Zm00001d008841|Zm00001d012420|Zm00001d018298|Zm00001d028408|Zm00001d028561|Zm00001d031325|Zm00001d042922|Zm00001d043441|Zm00001d044237|Zm00001d044728|Zm00001d047799|Zm00001d047841|Zm00001d048687|Zm00001d049068	http://www.genome.jp/kegg-bin/show_pathway?ko04141/K03283%09green/K07151%09red/K07953%09yellow/K09481%09red/K13993%09green
		Metabolism	Carbohydrate metabolism	Amino sugar and nucleotide sugar metabolism	ko00520	9	4	5	156	0.106689	0.640131	Zm00001d002377|Zm00001d009936|Zm00001d014840|Zm00001d018965|Zm00001d028427|Zm00001d036370|Zm00001d037784|Zm00001d043607|Zm00001d048903	http://www.genome.jp/kegg-bin/show_pathway?ko00520/K00844%09red/K01183%09green/K08679%09red/K12450%09yellow/K18677%09red
		Metabolism	Metabolism of terpenoids and polyketides	Zeatin biosynthesis	ko00908	33	22	11	34	0.120257	0.676446	Zm00001d008862|Zm00001d012641|Zm00001d025885	http://www.genome.jp/kegg-bin/show_pathway?ko00908/K00279%09green
		Metabolism	Biosynthesis of other secondary metabolites	Flavone and flavonol biosynthesis	ko00944	1	1	0	4	0.135431	0.716987	Zm00001d047424	http://www.genome.jp/kegg-bin/show_pathway?ko00944/K13083%09red
		Metabolism	Biosynthesis of other secondary metabolites	Glucosinolate biosynthesis	ko00966	1	0	1	6	0.196119	0.980594	Zm00001d028303	http://www.genome.jp/kegg-bin/show_pathway?ko00966/K00826%09yellow
		Metabolism	Energy metabolism	Photosynthesis - antenna proteins	ko00196	191	116	75	26	0.237504	0.999881	Zm00001d011285|Zm00001d044399	http://www.genome.jp/kegg-bin/show_pathway?ko00196/K08912%09red
		Metabolism	Biosynthesis of other secondary metabolites	Isoquinoline alkaloid biosynthesis	ko00950	2	1	1	27	0.25088	0.999881	Zm00001d000001|Zm00001d038665	http://www.genome.jp/kegg-bin/show_pathway?ko00950/K00422%09red/K01592%09yellow
		Environmental Information Processing	Signal transduction	Plant hormone signal transduction	ko04075	89	58	31	319	0.251533	0.999881	Zm00001d006753|Zm00001d014253|Zm00001d017397|Zm00001d018326|Zm00001d023246|Zm00001d026308|Zm00001d026530|Zm00001d029448|Zm00001d030993|Zm00001d036623|Zm00001d047017|Zm00001d052066|Zm00001d052543|Zm00001d053815	http://www.genome.jp/kegg-bin/show_pathway?ko04075/K13413%09red/K13422%09yellow/K13464%09yellow/K14431%09yellow/K14484%09red/K14487%09yellow/K14488%09red/K14508%09yellow
		Metabolism	Biosynthesis of other secondary metabolites	Benzoxazinoid biosynthesis	ko00402	35	21	14	9	0.279274	0.999881	Zm00001d034453	http://www.genome.jp/kegg-bin/show_pathway?ko00402/K13222%09yellow
		Metabolism	Biosynthesis of other secondary metabolites	Neomycin, kanamycin and gentamicin biosynthesis	ko00524	1	1	0	9	0.279274	0.999881	Zm00001d043607	http://www.genome.jp/kegg-bin/show_pathway?ko00524/K00844%09red
		Metabolism	Lipid metabolism	Cutin, suberine and wax biosynthesis	ko00073	2	1	1	32	0.317702	0.999881	Zm00001d028252|Zm00001d044732	http://www.genome.jp/kegg-bin/show_pathway?ko00073/K17991%09green
		Metabolism	Global and overview maps	Metabolic pathways	ko01100	110	75	36	2688	0.338542	0.999881	GRMZM5G876913|Zm00001d000001|Zm00001d000294|Zm00001d001820|Zm00001d001943|Zm00001d001960|Zm00001d002377|Zm00001d002899|Zm00001d003016|Zm00001d003044|Zm00001d003046|Zm00001d003317|Zm00001d004756|Zm00001d007312|Zm00001d007952|Zm00001d008651|Zm00001d008700|Zm00001d008976|Zm00001d009138|Zm00001d009738|Zm00001d009936|Zm00001d011285|Zm00001d011486|Zm00001d012391|Zm00001d014083|Zm00001d014606|Zm00001d01…	http://www.genome.jp/kegg-bin/show_pathway?ko01100/K00016%09red/K00083%09yellow/K00134%09red/K00218%09red/K00366%09red/K00422%09red/K00430%09green/K00475%09yellow/K00588%09red/K00600%09yellow/K00606%09red/K00679%09red/K00695%09yellow/K00759%09red/K00799%09green/K00826%09yellow/K00827%09red/K00844%09red/K00860%09yellow/K01051%09yellow/K01177%09yellow/K01183%09green/K01188%09yellow/K01193%09green/K…
		Metabolism	Metabolism of terpenoids and polyketides	Carotenoid biosynthesis	ko00906	158	127	32	34	0.344111	0.999881	Zm00001d017762|Zm00001d017766	http://www.genome.jp/kegg-bin/show_pathway?ko00906/K09840%09red/K09843%09yellow
		Metabolism	Amino acid metabolism	Arginine and proline metabolism	ko00330	3	1	2	59	0.352985	0.999881	Zm00001d012391|Zm00001d022593|Zm00001d051194	http://www.genome.jp/kegg-bin/show_pathway?ko00330/K01581%09red/K01583%09yellow/K12657%09yellow
		Cellular Processes	Transport and catabolism	Phagosome	ko04145	5	5	0	117	0.406954	0.999881	Zm00001d013367|Zm00001d015348|Zm00001d040509|Zm00001d043158|Zm00001d044237	http://www.genome.jp/kegg-bin/show_pathway?ko04145/K07374%09red/K07375%09red/K09481%09red
		Metabolism	Energy metabolism	Nitrogen metabolism	ko00910	56	36	20	41	0.433369	0.999881	Zm00001d018161|Zm00001d044504	http://www.genome.jp/kegg-bin/show_pathway?ko00910/K00366%09red/K02575%09red
		Metabolism	Lipid metabolism	Steroid biosynthesis	ko00100	2	2	0	41	0.433369	0.999881	Zm00001d027548|Zm00001d036773	http://www.genome.jp/kegg-bin/show_pathway?ko00100/K01052%09red/K08242%09red
		Cellular Processes	Cell motility	Motor proteins	ko04814	5	4	1	122	0.44234	0.999881	Zm00001d013367|Zm00001d015348|Zm00001d040509|Zm00001d043158|Zm00001d044819	http://www.genome.jp/kegg-bin/show_pathway?ko04814/K07374%09red/K07375%09red/K10357%09yellow
		Metabolism	Biosynthesis of other secondary metabolites	Stilbenoid, diarylheptanoid and gingerol biosynthesis	ko00945	1	1	0	17	0.461412	0.999881	Zm00001d036293	http://www.genome.jp/kegg-bin/show_pathway?ko00945/K00588%09red
		Metabolism	Metabolism of cofactors and vitamins	Pantothenate and CoA biosynthesis	ko00770	2	1	1	44	0.469622	0.999881	Zm00001d008976|Zm00001d028303	http://www.genome.jp/kegg-bin/show_pathway?ko00770/K00606%09red/K00826%09yellow
		Metabolism	Metabolism of cofactors and vitamins	One carbon pool by folate	ko00670	1	0	1	18	0.480679	0.999881	Zm00001d009738	http://www.genome.jp/kegg-bin/show_pathway?ko00670/K00600%09yellow
		Metabolism	Global and overview maps	Biosynthesis of nucleotide sugars	ko01250	4	3	1	101	0.489332	0.999881	Zm00001d002377|Zm00001d028427|Zm00001d037784|Zm00001d043607	http://www.genome.jp/kegg-bin/show_pathway?ko01250/K00844%09red/K08679%09red/K12450%09yellow/K18677%09red
		Metabolism	Amino acid metabolism	Tyrosine metabolism	ko00350	2	1	1	46	0.493007	0.999881	Zm00001d000001|Zm00001d038665	http://www.genome.jp/kegg-bin/show_pathway?ko00350/K00422%09red/K01592%09yellow
		Metabolism	Metabolism of terpenoids and polyketides	Sesquiterpenoid and triterpenoid biosynthesis	ko00909	1	0	1	19	0.499257	0.999881	Zm00001d024486	http://www.genome.jp/kegg-bin/show_pathway?ko00909/K14174%09yellow
		Environmental Information Processing	Signal transduction	MAPK signaling pathway - plant	ko04016	49	36	13	132	0.51132	0.999881	Zm00001d005766|Zm00001d018326|Zm00001d047017|Zm00001d052066|Zm00001d054044	http://www.genome.jp/kegg-bin/show_pathway?ko04016/K02183%09red/K03781%09red/K13413%09red/K13422%09yellow
		Metabolism	Amino acid metabolism	Valine, leucine and isoleucine degradation	ko00280	2	1	1	53	0.569511	0.999881	Zm00001d028303|Zm00001d038460	http://www.genome.jp/kegg-bin/show_pathway?ko00280/K00826%09yellow/K00827%09red
		Cellular Processes	Transport and catabolism	Endocytosis	ko04144	7	3	4	200	0.575973	0.999881	Zm00001d001906|Zm00001d012420|Zm00001d034802|Zm00001d034803|Zm00001d042922|Zm00001d047799|Zm00001d048687	http://www.genome.jp/kegg-bin/show_pathway?ko04144/K03283%09green/K07904%09red/K12483%09yellow
		Metabolism	Amino acid metabolism	Valine, leucine and isoleucine biosynthesis	ko00290	1	0	1	24	0.582661	0.999881	Zm00001d028303	http://www.genome.jp/kegg-bin/show_pathway?ko00290/K00826%09yellow
		Metabolism	Metabolism of cofactors and vitamins	Thiamine metabolism	ko00730	1	0	1	25	0.597599	0.999881	Zm00001d019060	http://www.genome.jp/kegg-bin/show_pathway?ko00730/K01662%09yellow
		Metabolism	Metabolism of cofactors and vitamins	Porphyrin metabolism	ko00860	2	1	1	56	0.599646	0.999881	Zm00001d001820|Zm00001d031934	http://www.genome.jp/kegg-bin/show_pathway?ko00860/K00218%09red/K08099%09yellow
		Metabolism	Metabolism of other amino acids	Selenocompound metabolism	ko00450	1	0	1	26	0.612002	0.999881	Zm00001d000294	http://www.genome.jp/kegg-bin/show_pathway?ko00450/K01761%09yellow
		Environmental Information Processing	Membrane transport	ABC transporters	ko02010	1	0	1	29	0.6522	0.999881	Zm00001d053706	http://www.genome.jp/kegg-bin/show_pathway?ko02010/K05658%09yellow
		Metabolism	Metabolism of terpenoids and polyketides	Diterpenoid biosynthesis	ko00904	1	0	1	29	0.6522	0.999881	Zm00001d017294	http://www.genome.jp/kegg-bin/show_pathway?ko00904/K04125%09yellow
		Metabolism	Lipid metabolism	Sphingolipid metabolism	ko00600	2	1	1	62	0.655086	0.999881	Zm00001d032608|Zm00001d043994	http://www.genome.jp/kegg-bin/show_pathway?ko00600/K04713%09red/K07407%09yellow
		Metabolism	Metabolism of terpenoids and polyketides	Terpenoid backbone biosynthesis	ko00900	2	1	1	67	0.696464	0.999881	Zm00001d019060|Zm00001d021358	http://www.genome.jp/kegg-bin/show_pathway?ko00900/K01662%09yellow/K11778%09red
		Metabolism	Carbohydrate metabolism	Propanoate metabolism	ko00640	1	1	0	36	0.730565	0.999881	Zm00001d014945	http://www.genome.jp/kegg-bin/show_pathway?ko00640/K00016%09red
		Metabolism	Lipid metabolism	Glycerolipid metabolism	ko00561	2	1	1	75	0.754056	0.999881	Zm00001d032608|Zm00001d042870	http://www.genome.jp/kegg-bin/show_pathway?ko00561/K00679%09red/K07407%09yellow
		Metabolism	Global and overview maps	Nucleotide metabolism	ko01232	3	3	0	111	0.763368	0.999881	Zm00001d007312|Zm00001d011486|Zm00001d017204	http://www.genome.jp/kegg-bin/show_pathway?ko01232/K00759%09red/K01937%09red/K14641%09red
		Organismal Systems	Environmental adaptation	Plant-pathogen interaction	ko04626	7	5	2	242	0.766473	0.999881	Zm00001d003197|Zm00001d005766|Zm00001d013109|Zm00001d018326|Zm00001d029350|Zm00001d047535|Zm00001d052066	http://www.genome.jp/kegg-bin/show_pathway?ko04626/K02183%09red/K13412%09red/K13413%09red/K13448%09green/K15397%09yellow
		Metabolism	Lipid metabolism	Fatty acid elongation	ko00062	1	0	1	41	0.775499	0.999881	Zm00001d029350	http://www.genome.jp/kegg-bin/show_pathway?ko00062/K15397%09yellow
		Metabolism	Glycan biosynthesis and metabolism	Various types of N-glycan biosynthesis	ko00513	1	1	0	43	0.791304	0.999881	Zm00001d043441	http://www.genome.jp/kegg-bin/show_pathway?ko00513/K07151%09red
		Metabolism	Energy metabolism	Sulfur metabolism	ko00920	1	0	1	43	0.791304	0.999881	Zm00001d048785	http://www.genome.jp/kegg-bin/show_pathway?ko00920/K00860%09yellow
		Metabolism	Nucleotide metabolism	Purine metabolism	ko00230	3	2	1	119	0.80304	0.999881	Zm00001d007312|Zm00001d017204|Zm00001d048785	http://www.genome.jp/kegg-bin/show_pathway?ko00230/K00759%09red/K00860%09yellow/K14641%09red
		Metabolism	Lipid metabolism	alpha-Linolenic acid metabolism	ko00592	1	0	1	48	0.826127	0.999881	Zm00001d028282	http://www.genome.jp/kegg-bin/show_pathway?ko00592/K01723%09yellow
		Metabolism	Nucleotide metabolism	Pyrimidine metabolism	ko00240	2	2	0	88	0.82756	0.999881	Zm00001d007312|Zm00001d011486	http://www.genome.jp/kegg-bin/show_pathway?ko00240/K01937%09red/K14641%09red
		Metabolism	Amino acid metabolism	Glycine, serine and threonine metabolism	ko00260	2	1	1	89	0.832305	0.999881	Zm00001d009738|Zm00001d038460	http://www.genome.jp/kegg-bin/show_pathway?ko00260/K00600%09yellow/K00827%09red
		Metabolism	Carbohydrate metabolism	Glycolysis / Gluconeogenesis	ko00010	4	3	1	162	0.835537	0.999881	Zm00001d008651|Zm00001d014945|Zm00001d043607|Zm00001d051001	http://www.genome.jp/kegg-bin/show_pathway?ko00010/K00016%09red/K00134%09red/K00844%09red/K01568%09yellow
		Metabolism	Glycan biosynthesis and metabolism	N-Glycan biosynthesis	ko00510	1	1	0	51	0.844171	0.999881	Zm00001d043441	http://www.genome.jp/kegg-bin/show_pathway?ko00510/K07151%09red
		Metabolism	Lipid metabolism	Fatty acid biosynthesis	ko00061	1	0	1	54	0.860347	0.999881	Zm00001d046454	http://www.genome.jp/kegg-bin/show_pathway?ko00061/K10781%09yellow
		Metabolism	Carbohydrate metabolism	Ascorbate and aldarate metabolism	ko00053	1	1	0	54	0.860347	0.999881	Zm00001d028427	http://www.genome.jp/kegg-bin/show_pathway?ko00053/K08679%09red
		Metabolism	Carbohydrate metabolism	Pentose and glucuronate interconversions	ko00040	1	0	1	54	0.860347	0.999881	Zm00001d050082	http://www.genome.jp/kegg-bin/show_pathway?ko00040/K01051%09yellow
		Metabolism	Carbohydrate metabolism	Glyoxylate and dicarboxylate metabolism	ko00630	2	1	1	97	0.866213	0.999881	Zm00001d009738|Zm00001d054044	http://www.genome.jp/kegg-bin/show_pathway?ko00630/K00600%09yellow/K03781%09red
		Cellular Processes	Transport and catabolism	Peroxisome	ko04146	2	2	0	99	0.873648	0.999881	Zm00001d045384|Zm00001d054044	http://www.genome.jp/kegg-bin/show_pathway?ko04146/K03781%09red/K04564%09red
		Genetic Information Processing	Replication and repair	Base excision repair	ko03410	1	0	1	58	0.879338	0.999881	Zm00001d005767	http://www.genome.jp/kegg-bin/show_pathway?ko03410/K01246%09yellow
		Genetic Information Processing	Folding, sorting and degradation	Protein export	ko03060	1	1	0	63	0.899494	0.999881	Zm00001d044237	http://www.genome.jp/kegg-bin/show_pathway?ko03060/K09481%09red
		Metabolism	Amino acid metabolism	Phenylalanine, tyrosine and tryptophan biosynthesis	ko00400	1	0	1	65	0.906582	0.999881	Zm00001d020008	http://www.genome.jp/kegg-bin/show_pathway?ko00400/K01609%09yellow
		Metabolism	Amino acid metabolism	Alanine, aspartate and glutamate metabolism	ko00250	1	1	0	65	0.906582	0.999881	Zm00001d038460	http://www.genome.jp/kegg-bin/show_pathway?ko00250/K00827%09red
		Genetic Information Processing	Replication and repair	Mismatch repair	ko03430	1	1	0	67	0.913171	0.999881	Zm00001d049377	http://www.genome.jp/kegg-bin/show_pathway?ko03430/K07466%09red
		Metabolism	Global and overview maps	2-Oxocarboxylic acid metabolism	ko01210	1	0	1	67	0.913171	0.999881	Zm00001d028303	http://www.genome.jp/kegg-bin/show_pathway?ko01210/K00826%09yellow
		Metabolism	Energy metabolism	Methane metabolism	ko00680	1	0	1	72	0.927685	0.999881	Zm00001d009738	http://www.genome.jp/kegg-bin/show_pathway?ko00680/K00600%09yellow
		Metabolism	Carbohydrate metabolism	Fructose and mannose metabolism	ko00051	1	1	0	75	0.935204	0.999881	Zm00001d043607	http://www.genome.jp/kegg-bin/show_pathway?ko00051/K00844%09red
		Environmental Information Processing	Signal transduction	Phosphatidylinositol signaling system	ko04070	1	1	0	81	0.947982	0.999881	Zm00001d005766	http://www.genome.jp/kegg-bin/show_pathway?ko04070/K02183%09red
		Genetic Information Processing	Folding, sorting and degradation	Proteasome	ko03050	1	1	0	82	0.949852	0.999881	Zm00001d002455	http://www.genome.jp/kegg-bin/show_pathway?ko03050/K03039%09red
		Metabolism	Global and overview maps	Fatty acid metabolism	ko01212	1	0	1	86	0.956686	0.999881	Zm00001d046454	http://www.genome.jp/kegg-bin/show_pathway?ko01212/K10781%09yellow
		Genetic Information Processing	Replication and repair	DNA replication	ko03030	1	1	0	88	0.959746	0.999881	Zm00001d049377	http://www.genome.jp/kegg-bin/show_pathway?ko03030/K07466%09red
		Metabolism	Global and overview maps	Biosynthesis of cofactors	ko01240	5	3	2	263	0.96106	0.999881	Zm00001d008976|Zm00001d009738|Zm00001d011486|Zm00001d028303|Zm00001d028427	http://www.genome.jp/kegg-bin/show_pathway?ko01240/K00600%09yellow/K00606%09red/K00826%09yellow/K01937%09red/K08679%09red
		Genetic Information Processing	Replication and repair	Homologous recombination	ko03440	1	1	0	91	0.963937	0.999881	Zm00001d049377	http://www.genome.jp/kegg-bin/show_pathway?ko03440/K07466%09red
		Metabolism	Energy metabolism	Carbon fixation in photosynthetic organisms	ko00710	1	1	0	94	0.967692	0.999881	Zm00001d051001	http://www.genome.jp/kegg-bin/show_pathway?ko00710/K00134%09red
		Genetic Information Processing	Transcription	Spliceosome	ko03040	4	1	3	246	0.978058	0.999881	Zm00001d012420|Zm00001d042922|Zm00001d047799|Zm00001d048687	http://www.genome.jp/kegg-bin/show_pathway?ko03040/K03283%09green
		Metabolism	Global and overview maps	Biosynthesis of amino acids	ko01230	5	1	4	294	0.981546	0.999881	Zm00001d009738|Zm00001d012391|Zm00001d020008|Zm00001d028303|Zm00001d051001	http://www.genome.jp/kegg-bin/show_pathway?ko01230/K00134%09red/K00600%09yellow/K00826%09yellow/K01609%09yellow/K12657%09yellow
		Genetic Information Processing	Replication and repair	Nucleotide excision repair	ko03420	1	1	0	118	0.986607	0.999881	Zm00001d049377	http://www.genome.jp/kegg-bin/show_pathway?ko03420/K07466%09red
		Metabolism	Carbohydrate metabolism	Pyruvate metabolism	ko00620	1	1	0	119	0.98709	0.999881	Zm00001d014945	http://www.genome.jp/kegg-bin/show_pathway?ko00620/K00016%09red
		Metabolism	Lipid metabolism	Glycerophospholipid metabolism	ko00564	1	1	0	125	0.989644	0.999881	Zm00001d038891	http://www.genome.jp/kegg-bin/show_pathway?ko00564/K05929%09red
		Metabolism	Global and overview maps	Carbon metabolism	ko01200	4	3	1	333	0.998011	0.999881	Zm00001d009738|Zm00001d043607|Zm00001d051001|Zm00001d054044	http://www.genome.jp/kegg-bin/show_pathway?ko01200/K00134%09red/K00600%09yellow/K00844%09red/K03781%09red
		Metabolism	Energy metabolism	Oxidative phosphorylation	ko00190	1	0	1	184	0.998822	0.999881	GRMZM5G876913	http://www.genome.jp/kegg-bin/show_pathway?ko00190/K03880%09yellow
		Metabolism	Global and overview maps	Microbial metabolism in diverse environments	ko01120	6	4	2	463	0.999314	0.999881	Zm00001d009738|Zm00001d014945|Zm00001d018161|Zm00001d043607|Zm00001d048785|Zm00001d051001	http://www.genome.jp/kegg-bin/show_pathway?ko01120/K00016%09red/K00134%09red/K00366%09red/K00600%09yellow/K00844%09red/K00860%09yellow
		Genetic Information Processing	Translation	Ribosome	ko03010	4	3	1	427	0.999881	0.999881	Zm00001d002463|Zm00001d015481|Zm00001d031575|Zm00001d052602	http://www.genome.jp/kegg-bin/show_pathway?ko03010/K02925%09red/K02987%09green
		MS vs. NA
				Up-Down regulated
		layer1	layer2	layer3	ID	Input.number	upregulated	downregulated	Background.number	Pvalue	FDR	Input	Hyperlink
		Metabolism	Lipid metabolism	alpha-Linoleic acid metabolism	ko00591	22	18	4	18	0.000903565	0.0614424	Zm00001d033623|Zm00001d042540|Zm00001d042541|Zm00001d044146	http://www.genome.jp/kegg-bin/show_pathway?ko00591/K07424%09yellow/K15718%09yellow
		Metabolism	Energy metabolism	Photosynthesis	ko00195	32	25	7	80	0.00390143	0.132649	GRMZM5G808402|GRMZM5G856777|Zm00001d000260|Zm00001d000272|Zm00001d000417|Zm00001d049732|Zm00001d050889	http://www.genome.jp/kegg-bin/show_pathway?ko00195/K02112%09red/K02639%09yellow/K02689%09red/K02703%09red/K02705%09red/K02706%09red/K08901%09yellow
		Metabolism	Biosynthesis of other secondary metabolites	Benzoxazinoid biosynthesis	ko00402	26	17	9	9	0.0201482	0.456692	Zm00001d034453|Zm00001d048709	http://www.genome.jp/kegg-bin/show_pathway?ko00402/K13222%09yellow
		Metabolism	Biosynthesis of other secondary metabolites	Biosynthesis of various plant secondary metabolites	ko00999	5	0	5	63	0.0207635	0.35298	Zm00001d024037|Zm00001d034453|Zm00001d041776|Zm00001d041777|Zm00001d048709	http://www.genome.jp/kegg-bin/show_pathway?ko00999/K01188%09yellow/K13222%09yellow
		Cellular Processes	Cell motility	Motor proteins	ko04814	27	8	19	122	0.034078	0.463461	Zm00001d013873|Zm00001d032480|Zm00001d034030|Zm00001d040508|Zm00001d040509|Zm00001d043158|Zm00001d044819	http://www.genome.jp/kegg-bin/show_pathway?ko04814/K07375%09red/K10355%09red/K10357%09yellow/K10400%09red
		Metabolism	Metabolism of terpenoids and polyketides	Monoterpenoid biosynthesis	ko00902	2	0	2	12	0.035155	0.398423	Zm00001d015053|Zm00001d015054	http://www.genome.jp/kegg-bin/show_pathway?ko00902/K15086%09yellow
		Metabolism	Biosynthesis of other secondary metabolites	Flavonoid biosynthesis	ko00941	31	18	13	33	0.0491808	0.477756	Zm00001d014914|Zm00001d018184|Zm00001d044122	http://www.genome.jp/kegg-bin/show_pathway?ko00941/K05277%09red/K05278%09yellow/K13082%09red
		Metabolism	Metabolism of other amino acids	Cyanoamino acid metabolism	ko00460	4	0	4	56	0.0517471	0.439851	Zm00001d009738|Zm00001d024037|Zm00001d041776|Zm00001d041777	http://www.genome.jp/kegg-bin/show_pathway?ko00460/K00600%09yellow/K01188%09yellow
		Metabolism	Amino acid metabolism	Arginine biosynthesis	ko00220	3	0	3	36	0.0609642	0.460619	Zm00001d030557|Zm00001d033747|Zm00001d051359	http://www.genome.jp/kegg-bin/show_pathway?ko00220/K00814%09yellow/K00930%09yellow/K01915%09yellow
		Metabolism	Amino acid metabolism	Alanine, aspartate and glutamate metabolism	ko00250	2	0	2	29	0.0803766	0.546561	Zm00001d030557|Zm00001d033747|Zm00001d038332|Zm00001d047981	http://www.genome.jp/kegg-bin/show_pathway?ko00250/K00764%09yellow/K00814%09yellow/K01580%09yellow/K01915%09yellow
		Metabolism	Metabolism of terpenoids and polyketides	Sesquiterpenoid and triterpenoid biosynthesis	ko00909	2	1	1	19	0.0812538	0.502296	Zm00001d002351|Zm00001d024486	http://www.genome.jp/kegg-bin/show_pathway?ko00909/K14174%09yellow/K15793%09red
		Metabolism	Energy metabolism	Nitrogen metabolism	ko00910	25	18	7	41	0.0831998	0.471466	Zm00001d033747|Zm00001d044504|Zm00001d052551	http://www.genome.jp/kegg-bin/show_pathway?ko00910/K01674%09yellow/K01915%09yellow/K02575%09red
		Metabolism	Global and overview maps	Biosynthesis of secondary metabolites	ko01110	46	10	36	1502	0.0873947	0.457141	Zm00001d000279|Zm00001d002351|Zm00001d005658|Zm00001d005663|Zm00001d007312|Zm00001d007952|Zm00001d008651|Zm00001d009738|Zm00001d012391|Zm00001d014606|Zm00001d014914|Zm00001d015053|Zm00001d015054|Zm00001d018061|Zm00001d018184|Zm00001d018617|Zm00001d019060|Zm00001d019629|Zm00001d020008|Zm00001d020686|Zm00001d022453|Zm00001d024037|Zm00001d024486|Zm00001d024734|Zm00001d025943|Zm00001d028282|Zm00001d0…	http://www.genome.jp/kegg-bin/show_pathway?ko01110/K00235%09yellow/K00430%09green/K00600%09yellow/K00764%09yellow/K00891%09yellow/K00930%09yellow/K01087%09red/K01188%09yellow/K01193%09yellow/K01568%09yellow/K01580%09yellow/K01583%09yellow/K01592%09yellow/K01601%09red/K01609%09yellow/K01662%09yellow/K01723%09green/K04125%09yellow/K05277%09red/K05278%09yellow/K05894%09yellow/K05933%09green/K08099%0…
		Metabolism	Biosynthesis of other secondary metabolites	Phenylpropanoid biosynthesis	ko00940	39	24	15	184	0.0926527	0.450027	Zm00001d007952|Zm00001d014606|Zm00001d022453|Zm00001d024734|Zm00001d035055|Zm00001d037359|Zm00001d048087|Zm00001d048413	http://www.genome.jp/kegg-bin/show_pathway?ko00940/K00430%09green/K13066%09yellow
		Metabolism	Lipid metabolism	Linolenic acid metabolism	ko00592	3	1	2	48	0.119175	0.540259	Zm00001d028282|Zm00001d034186|Zm00001d037182	http://www.genome.jp/kegg-bin/show_pathway?ko00592/K01723%09green/K05894%09yellow
		Metabolism	Energy metabolism	Photosynthesis - antenna proteins	ko00196	89	53	36	26	0.138011	0.586548	Zm00001d011285|Zm00001d044396	http://www.genome.jp/kegg-bin/show_pathway?ko00196/K08912%09red
		Metabolism	Metabolism of terpenoids and polyketides	Diterpenoid biosynthesis	ko00904	34	20	14	65	0.164391	0.657565	Zm00001d018617|Zm00001d039394	http://www.genome.jp/kegg-bin/show_pathway?ko00904/K04125%09yellow
		Metabolism	Lipid metabolism	Cutin, suberine and wax biosynthesis	ko00073	2	1	1	32	0.191559	0.723669	Zm00001d019850|Zm00001d028252	http://www.genome.jp/kegg-bin/show_pathway?ko00073/K13356%09red/K17991%09yellow
		Metabolism	Carbohydrate metabolism	Starch and sucrose metabolism	ko00500	63	42	21	163	0.226911	0.812104	Zm00001d005658|Zm00001d024037|Zm00001d025943|Zm00001d032311|Zm00001d041776|Zm00001d041777	http://www.genome.jp/kegg-bin/show_pathway?ko00500/K01087%09red/K01188%09yellow/K01193%09yellow/K16055%09yellow
		Metabolism	Metabolism of terpenoids and polyketides	Terpenoid backbone biosynthesis	ko00900	3	2	1	67	0.236972	0.805706	Zm00001d002351|Zm00001d019060|Zm00001d019629	http://www.genome.jp/kegg-bin/show_pathway?ko00900/K01662%09yellow/K11778%09red/K15793%09red
		Metabolism	Amino acid metabolism	Tryptophan metabolism	ko00380	2	1	1	44	0.303449	0.982597	Zm00001d019527|Zm00001d048087	http://www.genome.jp/kegg-bin/show_pathway?ko00380/K11816%09red/K13066%09yellow
		Metabolism	Metabolism of other amino acids	Glutathione metabolism	ko00480	4	0	4	116	0.333125	0.998212	Zm00001d018809|Zm00001d024963|Zm00001d029699|Zm00001d048558	http://www.genome.jp/kegg-bin/show_pathway?ko00480/K00799%09yellow
		Metabolism	Global and overview maps	Metabolic pathways	ko01100	71	49	22	2688	0.334262	0.988252	GRMZM5G808402|GRMZM5G856777|GRMZM5G876913|Zm00001d000260|Zm00001d000272|Zm00001d000279|Zm00001d000417|Zm00001d005658|Zm00001d005663|Zm00001d006880|Zm00001d007312|Zm00001d007952|Zm00001d008651|Zm00001d009738|Zm00001d011285|Zm00001d012391|Zm00001d014606|Zm00001d014840|Zm00001d014914|Zm00001d018061|Zm00001d018184|Zm00001d018404|Zm00001d018809|Zm00001d018965|Zm00001d019060|Zm00001d019527|Zm00001d0200…	http://www.genome.jp/kegg-bin/show_pathway?ko01100/K00235%09yellow/K00306%09yellow/K00430%09green/K00600%09yellow/K00764%09yellow/K00799%09yellow/K00814%09yellow/K00891%09yellow/K00930%09yellow/K01051%09yellow/K01087%09red/K01183%09yellow/K01188%09yellow/K01193%09yellow/K01568%09yellow/K01580%09yellow/K01583%09yellow/K01592%09yellow/K01601%09red/K01609%09yellow/K01662%09yellow/K01674%09yellow/K01…
		Cellular Processes	Transport and catabolism	Phagosome	ko04145	4	4	0	117	0.338848	0.960069	Zm00001d040508|Zm00001d040509|Zm00001d043158|Zm00001d052273	http://www.genome.jp/kegg-bin/show_pathway?ko04145/K04392%09red/K07375%09red
		Metabolism	Metabolism of cofactors and vitamins	One carbon pool by folate	ko00670	1	0	1	18	0.367638	0.998212	Zm00001d009738	http://www.genome.jp/kegg-bin/show_pathway?ko00670/K00600%09yellow
		Metabolism	Amino acid metabolism	Arginine and proline metabolism	ko00330	2	0	2	59	0.438637	0.998212	Zm00001d012391|Zm00001d051194	http://www.genome.jp/kegg-bin/show_pathway?ko00330/K01583%09yellow/K12657%09yellow
		Metabolism	Carbohydrate metabolism	ABC transporters	ko00630	36	28	7	97	0.44175	0.998212	Zm00001d000279|Zm00001d009738|Zm00001d033747	http://www.genome.jp/kegg-bin/show_pathway?ko00630/K00600%09yellow/K01601%09red/K01915%09yellow
		Metabolism	Metabolism of cofactors and vitamins	Thiamine metabolism	ko00730	1	0	1	25	0.470971	0.998212	Zm00001d019060	http://www.genome.jp/kegg-bin/show_pathway?ko00730/K01662%09yellow
		Metabolism	Amino acid metabolism	Phenylalanine, tyrosine and tryptophan biosynthesis	ko00400	2	0	2	65	0.488738	0.998212	Zm00001d018061|Zm00001d020008	http://www.genome.jp/kegg-bin/show_pathway?ko00400/K00891%09yellow/K01609%09yellow
		Metabolism	Biosynthesis of other secondary metabolites	Isoquinoline alkaloid biosynthesis	ko00950	1	0	1	27	0.497274	0.998212	Zm00001d038665	http://www.genome.jp/kegg-bin/show_pathway?ko00950/K01592%09yellow
		Metabolism	Global and overview maps	2-Oxocarboxylic acid metabolism	ko01210	2	0	2	67	0.50481	0.998212	Zm00001d030557|Zm00001d051359	http://www.genome.jp/kegg-bin/show_pathway?ko01210/K00814%09yellow/K00930%09yellow
		Metabolism	Carbohydrate metabolism	Galactose metabolism	ko00052	2	1	1	72	0.543531	0.998212	Zm00001d025943|Zm00001d031303	http://www.genome.jp/kegg-bin/show_pathway?ko00052/K01193%09yellow/K06617%09red
		Metabolism	Carbohydrate metabolism	Butanoate metabolism	ko00650	1	0	1	31	0.546033	0.998212	Zm00001d047981	http://www.genome.jp/kegg-bin/show_pathway?ko00650/K01580%09yellow
		Metabolism	Carbohydrate metabolism	Amino sugar and nucleotide sugar metabolism	ko00520	4	1	3	156	0.554073	0.998212	Zm00001d014840|Zm00001d018965|Zm00001d028427|Zm00001d048903	http://www.genome.jp/kegg-bin/show_pathway?ko00520/K01183%09yellow/K08679%09red
		Metabolism	Global and overview maps	Biosynthesis of amino acids	ko01230	7	0	7	294	0.610965	0.998212	Zm00001d009738|Zm00001d012391|Zm00001d018061|Zm00001d020008|Zm00001d030557|Zm00001d033747|Zm00001d051359	http://www.genome.jp/kegg-bin/show_pathway?ko01230/K00600%09yellow/K00814%09yellow/K00891%09yellow/K00930%09yellow/K01609%09yellow/K01915%09yellow/K12657%09yellow
		Metabolism	Amino acid metabolism	Glycine, serine and threonine metabolism	ko00260	2	0	2	89	0.658944	0.998212	Zm00001d009738|Zm00001d020984	http://www.genome.jp/kegg-bin/show_pathway?ko00260/K00306%09yellow/K00600%09yellow
		Metabolism	Metabolism of other amino acids	beta-Alanine metabolism	ko00410	1	0	1	43	0.665798	0.998212	Zm00001d047981	http://www.genome.jp/kegg-bin/show_pathway?ko00410/K01580%09yellow
		Metabolism	Energy metabolism	Carbon fixation in photosynthetic organisms	ko00710	2	1	1	94	0.688126	0.998212	Zm00001d000279|Zm00001d030557	http://www.genome.jp/kegg-bin/show_pathway?ko00710/K00814%09yellow/K01601%09red
		Metabolism	Amino acid metabolism	Tyrosine metabolism	ko00350	1	0	1	46	0.690448	0.998212	Zm00001d038665	http://www.genome.jp/kegg-bin/show_pathway?ko00350/K01592%09yellow
		Environmental Information Processing	Signal transduction	Plant hormone signal transduction	ko04075	38	29	9	319	0.694815	0.998212	Zm00001d002143|Zm00001d002374|Zm00001d006753|Zm00001d013707|Zm00001d018738|Zm00001d038275|Zm00001d052543	http://www.genome.jp/kegg-bin/show_pathway?ko04075/K13449%09yellow/K13946%09red/K14431%09green/K14484%09red/K14487%09yellow/K14488%09red
		Genetic Information Processing	Folding, sorting and degradation	Protein processing in endoplasmic reticulum	ko04141	6	0	6	278	0.703514	0.998212	Zm00001d008841|Zm00001d020390|Zm00001d028561|Zm00001d039566|Zm00001d047542|Zm00001d047799	http://www.genome.jp/kegg-bin/show_pathway?ko04141/K03283%09yellow/K13993%09yellow
		Cellular Processes	Transport and catabolism	Peroxisome	ko04146	2	1	1	99	0.715231	0.998212	Zm00001d019850|Zm00001d020984	http://www.genome.jp/kegg-bin/show_pathway?ko04146/K00306%09yellow/K13356%09red
		Genetic Information Processing	Transcription	Basal transcription factors	ko03022	1	0	1	51	0.72757	0.998212	Zm00001d047909	http://www.genome.jp/kegg-bin/show_pathway?ko03022/K03138%09yellow
		Metabolism	Carbohydrate metabolism	Ascorbate and aldarate metabolism	ko00053	1	1	0	54	0.747678	0.998212	Zm00001d028427	http://www.genome.jp/kegg-bin/show_pathway?ko00053/K08679%09red
		Metabolism	Carbohydrate metabolism	Pentose and glucuronate interconversions	ko00040	1	0	1	54	0.747678	0.998212	Zm00001d050082	http://www.genome.jp/kegg-bin/show_pathway?ko00040/K01051%09yellow
		Metabolism	Metabolism of cofactors and vitamins	Porphyrin metabolism	ko00860	1	0	1	56	0.760254	0.998212	Zm00001d031934	http://www.genome.jp/kegg-bin/show_pathway?ko00860/K08099%09yellow
		Metabolism	Lipid metabolism	Sphingolipid metabolism	ko00600	1	1	0	62	0.794357	0.998212	Zm00001d043994	http://www.genome.jp/kegg-bin/show_pathway?ko00600/K04713%09red
		Metabolism	Nucleotide metabolism	Purine metabolism	ko00230	2	0	2	119	0.80458	0.998212	Zm00001d007312|Zm00001d038332	http://www.genome.jp/kegg-bin/show_pathway?ko00230/K00764%09yellow/K14641%09yellow
		Metabolism	Energy metabolism	Methane metabolism	ko00680	1	0	1	72	0.840788	0.998212	Zm00001d009738	http://www.genome.jp/kegg-bin/show_pathway?ko00680/K00600%09yellow
		Metabolism	Energy metabolism	Oxidative phosphorylation	ko00190	3	1	2	184	0.845375	0.998212	GRMZM5G808402|GRMZM5G876913|Zm00001d005663	http://www.genome.jp/kegg-bin/show_pathway?ko00190/K00235%09yellow/K02112%09red/K03880%09yellow
		Metabolism	Carbohydrate metabolism	Fructose and mannose metabolism	ko00051	1	1	0	75	0.85256	0.998212	Zm00001d043965	http://www.genome.jp/kegg-bin/show_pathway?ko00051/K19355%09red
		Metabolism	Amino acid metabolism	Cysteine and methionine metabolism	ko00270	2	1	1	139	0.868165	0.998212	Zm00001d020686|Zm00001d052136	http://www.genome.jp/kegg-bin/show_pathway?ko00270/K05933%09green
		Metabolism	Carbohydrate metabolism	Citrate cycle (TCA cycle)	ko00020	1	0	1	88	0.89433	0.998212	Zm00001d005663	http://www.genome.jp/kegg-bin/show_pathway?ko00020/K00235%09yellow
		Metabolism	Nucleotide metabolism	Pyrimidine metabolism	ko00240	1	0	1	88	0.89433	0.998212	Zm00001d007312	http://www.genome.jp/kegg-bin/show_pathway?ko00240/K14641%09yellow
		Metabolism	Global and overview maps	Biosynthesis of nucleotide sugars	ko01250	1	1	0	101	0.924296	0.998212	Zm00001d028427	http://www.genome.jp/kegg-bin/show_pathway?ko01250/K08679%09red
		Metabolism	Global and overview maps	Nucleotide metabolism	ko01232	1	0	1	111	0.94144	0.998212	Zm00001d007312	http://www.genome.jp/kegg-bin/show_pathway?ko01232/K14641%09yellow
		Organismal Systems	Environmental adaptation	Plant-pathogen interaction	ko04626	3	0	3	242	0.94541	0.998212	Zm00001d018738|Zm00001d031921|Zm00001d041309	http://www.genome.jp/kegg-bin/show_pathway?ko04626/K05391%09yellow/K13448%09yellow/K13449%09yellow
		Metabolism	Global and overview maps	Microbial metabolism in diverse environments	ko01120	7	39	6	463	0.949391	0.998212	Zm00001d000279|Zm00001d005663|Zm00001d009738|Zm00001d020984|Zm00001d030557|Zm00001d033747|Zm00001d047981	http://www.genome.jp/kegg-bin/show_pathway?ko01120/K00235%09yellow/K00306%09yellow/K00600%09yellow/K00814%09yellow/K01580%09yellow/K01601%09red/K01915%09yellow
		Metabolism	Carbohydrate metabolism	Pyruvate metabolism	ko00620	1	1	0	119	0.952323	0.998212	Zm00001d006880	http://www.genome.jp/kegg-bin/show_pathway?ko00620/K01759%09red
		Metabolism	Lipid metabolism	Glycerophospholipid metabolism	ko00564	1	0	1	125	0.959139	0.998212	Zm00001d043621	http://www.genome.jp/kegg-bin/show_pathway?ko00564/K06124%09yellow
		Environmental Information Processing	Signal transduction	MAPK signaling pathway - plant	ko04016	32	19	13	132	0.965874	0.998212	Zm00001d018738	http://www.genome.jp/kegg-bin/show_pathway?ko04016/K13449%09yellow
		Metabolism	Global and overview maps	Carbon metabolism	ko01200	4	1	3	333	0.970177	0.998212	Zm00001d000279|Zm00001d005663|Zm00001d009738|Zm00001d030557	http://www.genome.jp/kegg-bin/show_pathway?ko01200/K00235%09yellow/K00600%09yellow/K00814%09yellow/K01601%09red
		Metabolism	Carbohydrate metabolism	Glycolysis / Gluconeogenesis	ko00010	1	0	1	162	0.984249	0.998212	Zm00001d008651	http://www.genome.jp/kegg-bin/show_pathway?ko00010/K01568%09yellow
		Genetic Information Processing	Translation	mRNA surveillance pathway	ko03015	1	0	1	169	0.986853	0.998212	Zm00001d006254	http://www.genome.jp/kegg-bin/show_pathway?ko03015/K11584%09yellow
		Metabolism	Global and overview maps	Biosynthesis of cofactors	ko01240	2	1	1	263	0.990881	0.998212	Zm00001d009738|Zm00001d028427	http://www.genome.jp/kegg-bin/show_pathway?ko01240/K00600%09yellow/K08679%09red
		Cellular Processes	Transport and catabolism	Endocytosis	ko04144	1	0	1	200	0.994102	0.998212	Zm00001d047799	http://www.genome.jp/kegg-bin/show_pathway?ko04144/K03283%09yellow
		Genetic Information Processing	Translation	Ribosome	ko03010	4	4	0	427	0.994988	0.998212	GRMZM5G811749|GRMZM5G818111|GRMZM5G845244|GRMZM5G855343	http://www.genome.jp/kegg-bin/show_pathway?ko03010/K02886%09red/K02959%09red/K02965%09red/K02994%09red
		Genetic Information Processing	Transcription	Spliceosome	ko03040	1	0	1	246	0.998212	0.998212	Zm00001d047799	http://www.genome.jp/kegg-bin/show_pathway?ko03040/K03283%09yellow

## Sheet: Table S5
	Table S5 Summary of Transcription Factor (TF) genes identified in maize leaf. Fertilization response TF genes
	Gene_id	Family
			MS vs NA					SC vs NA			CF vs NA		SM vs NA
	Zm00001d000001	AP2	0.827172	-0.27374	no	down		2.03557	up		1.52717	up	1.01717	down
	Zm00001d001820	AP2	1.27226	0.347388	no	up		2.48066	up		1.97226	up	1.46226	down
	Zm00001d001960	AP2	0.749154	-0.416666	no	down		1.95755	up		1.44915	down	0.939154	down
	Zm00001d002899	AP2	0.603129	-0.729462	no	down		1.81153	up		1.30313	no test	0.793129	up
	Zm00001d002901	AP2	0.619523	-0.690769	no	down		1.82792	down		1.31952	down	0.809523	up
	Zm00001d002999	AP2	1.41534	0.501153	no	up		2.62374	down		2.11534	up	1.60534	down
	Zm00001d003016	AP2	1.20158	0.264932	no	up		2.40998	down		1.90158	down	1.39158	up
	Zm00001d027996	AP2	0.83	-0.268816	no	down		2.0384	down		1.53	down	1.02	down
	Zm00001d026060	AP2	0.731255	-0.451554	no	down		1.93965	down		1.43125	up	0.921255	down
	Zm00001d003044	AP2	0.519409	-0.945056	no	down		1.72781	down		1.21941	up	0.709409	down
	Zm00001d003046	AP2	1.22222	0.289508	no	up		2.43062	down		1.92222	down	1.41222	up
	Zm00001d003252	AP2	0.662353	-0.594328	no	down		1.87075	down		1.36235	up	0.852353	up
	Zm00001d003381	AP2	0.196977	-2.3439	yes	down		1.40538	down		0.896977	down	0.386977	up
	Zm00001d003434	AP2	0.417098	-1.26154	yes	down		1.6255	down		1.1171	up	0.607098	up
	Zm00001d004564	AP2	0.0959107	-3.38216	no	down		1.30431	up		0.795911	up	0.285911	up
	Zm00001d004894	AP2	0.905493	-0.143225	no	down		2.11389	up		1.60549	no test	1.09549	up
	Zm00001d005546	AP2	1.14563	0.196145	no	up		2.35403	up		1.84563	up	1.33563	up
	Zm00001d005658	AP2	1.42981	0.515828	no	up		2.63821	up		2.12981	no test	1.61981	down
	Zm00001d007189	AP2	0.122913	-3.02429	no	down		1.33131	up		0.822913	no test	0.312913	down
	Zm00001d007312	AP2	1.10486	0.14386	no	up		2.31326	up		1.80486	no test	1.29486	down
	Zm00001d007403	AP2	1.30854	0.387957	no	up		2.51694	up		2.00854	down	1.49854	down
	Zm00001d007876	AP2	0.684064	-0.547797	no	down		1.89246	down		1.38406	no test	0.874064	down
	Zm00001d007952	AP2	1.33057	0.412039	no	up		2.53897	down		2.03057	up	1.52057	up
	Zm00001d008862	AP2	0.588569	-0.764716	no	down		1.79697	down		1.28857	up	0.778569	up
	Zm00001d008909	AP2	0.641862	-0.639665	no	down		1.85026	down		1.34186	down	0.831862	up
	Zm00001d010218	AP2	1.32659	0.407727	no	up		2.53499	down		2.02659	no test	1.51659	up
	Zm00001d010670	AP2	1.28642	0.363361	no	up		2.49482	up		1.98642	down	1.47642	down
	Zm00001d012391	AP2	1.73829	0.797669	no	up		2.94669	up		2.43829	no test	1.92829	down
	Zm00001d013689	AP2	0.632449	-0.66098	no	down		1.84085	up		1.33245	down	0.822449	down
	Zm00001d014083	AP2	0.27466	-1.86428	no	down		1.48306	up		0.97466	down	0.46466	down
	Zm00001d014341	AP2	0.784084	-0.35092	no	down		1.99248	down		1.48408	up	0.974084	down
	Zm00001d014467	AP2	1.04971	0.0699909	no	up		2.25811	down		1.74971	no test	1.23971	down
	Zm00001d014601	AP2	0.39993	-1.32218	no	down		1.60833	down		1.09993	up	0.58993	down
	Zm00001d014606	AP2	0.60469	-0.725732	no	down		1.81309	down		1.30469	down	0.79469	down
	Zm00001d014844	AP2	0.653515	-0.613709	no	down		1.86191	down		1.35351	up	0.843515	down
	Zm00001d014914	AP2	0.467779	-1.0961	yes	down		1.67618	down		1.16778	down	0.657779	down
	Zm00001d014945	AP2	0.0748288	-3.74026	no	down		1.28323	down		0.774829	down	0.264829	up
	Zm00001d014947	AP2	0.549573	-0.863617	no	down		1.75797	down		1.24957	up	0.739573	up
	Zm00001d015054	AP2	1.3378	0.419858	no	up		2.5462	down		2.0378	down	1.5278	down
	Zm00001d015618	AP2	0.169995	-2.55644	no	down		1.37839	down		0.869995	no test	0.359995	up
	Zm00001d016438	AP2	5.98748	2.58195	no	up		7.19588	up		6.68748	no test	6.17748	down
	Zm00001d017279	ARF	1.2931	0.37083	no	up		2.5015	up		1.9931	down	1.4831	down
	Zm00001d017294	ARF	0.563907	-0.826471	no	down		1.77231	down		1.26391	down	0.753907	down
	Zm00001d017762	ARF	0.73373	-0.446678	no	down		1.94213	up		1.43373	up	0.92373	up
	Zm00001d017766	ARF	1.01278	0.0183267	no	up		2.22118	down		1.71278	up	1.20278	up
	Zm00001d018184	ARF	1	0	no test	no test		2.2084	down		1.7	up	1.19	down
	Zm00001d018211	ARF	0.292823	-1.7719	yes	down		1.50122	down		0.992823	up	0.482823	down
	Zm00001d018819	ARF	1.1798	0.238538	no	up		2.3882	up		1.8798	no test	1.3698	down
	Zm00001d019669	ARF	0.9598	-0.0591944	no	down		2.1682	up		1.6598	down	1.1498	up
	Zm00001d019988	ARF	1.08809	0.121802	no	up		2.29649	down		1.78809	down	1.27809	down
	Zm00001d020686	ARF	0.697709	-0.519303	no	down		1.90611	down		1.39771	up	0.887709	down
	Zm00001d021358	ARF	0.658125	-0.603568	no	down		1.86652	down		1.35812	no test	0.848125	down
	Zm00001d022453	ARF	1.15927	0.213217	no	up		2.36767	up		1.85927	up	1.34927	down
	Zm00001d022456	ARF	1.19107	0.25226	no	up		2.39947	down		1.89107	no test	1.38107	down
	Zm00001d022593	ARF	1.56488	0.646051	no	up		2.77328	down		2.26488	up	1.75488	up
	Zm00001d024037	ARF	0.325187	-1.62066	yes	down		1.53359	down		1.02519	no test	0.515187	up
	Zm00001d024486	ARF	1.05943	0.0832928	no	up		2.26783	down		1.75943	no test	1.24943	down
	Zm00001d024843	ARF	0.733284	-0.447555	no	down		1.94168	down		1.43328	down	0.923284	up
	Zm00001d024852	ARF	0.6909	-0.533452	no	down		1.8993	up		1.3909	up	0.8809	up
	Zm00001d024907	ARF	0.797724	-0.326039	no	down		2.00612	up		1.49772	no test	0.987724	down
	Zm00001d025885	ARF	1.12462	0.169436	no	up		2.33302	down		1.82462	no test	1.31462	up
	Zm00001d027548	ARF	1	0	no test	no test		2.2084	up		1.7	up	1.19	down
	Zm00001d027710	ARF	0.941686	-0.0866815	no	down		2.15009	up		1.64169	down	1.13169	down
	Zm00001d027861	ARF	1.4461	0.532167	no	up		2.6545	down		2.1461	down	1.6361	up
	Zm00001d028165	ARF	1.33202	0.413617	no	up		2.54042	up		2.03202	up	1.52202	up
	Zm00001d028180	ARF	1.0586	0.0821518	no	up		2.267	down		1.7586	down	1.2486	up
	Zm00001d028572	ARF	0.314122	-1.6706	yes	down		1.52252	down		1.01412	down	0.504122	down
	Zm00001d028750	ARF	1.03699	0.0524041	no	up		2.24539	up		1.73699	down	1.22699	down
	Zm00001d029237	ARF	0.92292	-0.115723	no	down		2.13132	up		1.62292	down	1.11292	down
	Zm00001d029648	ARF	0.840995	-0.249832	no	down		2.04939	up		1.54099	down	1.03099	up
	Zm00001d029810	ARF	0.350847	-1.51109	no	down		1.55925	down		1.05085	no test	0.540847	down
	Zm00001d030506	ARF	1.28277	0.359263	no	up		2.49117	down		1.98277	no test	1.47277	down
	Zm00001d031128	ARF	1.02712	0.0386078	no	up		2.23552	down		1.72712	up	1.21712	down
	Zm00001d031934	ARF	1	0	no test	no test		2.2084	up		1.7	down	1.19	down
	Zm00001d032045	ARF	0.714027	-0.48595	no	down		1.92243	down		1.41403	no test	0.904027	down
	Zm00001d032311	ARF	1.29483	0.372765	no	up		2.50323	down		1.99483	down	1.48483	down
	Zm00001d033100	ARF	0.997639	-0.00341021	no	down		2.20604	down		1.69764	down	1.18764	up
	Zm00001d034017	ARF	1.09592	0.132142	no	up		2.30432	down		1.79592	down	1.28592	down
	Zm00001d034129	ARF	0.807406	-0.308633	no	down		2.01581	down		1.50741	up	0.997406	up
	Zm00001d034186	ARF	0.68043	-0.555482	no	down		1.88883	down		1.38043	up	0.87043	up
	Zm00001d034851	ARF	1.01615	0.0231168	no	up		2.22455	up		1.71615	up	1.20615	up
	Zm00001d035854	ARF	1.11594	0.158259	no	up		2.32434	down		1.81594	up	1.30594	up
	Zm00001d037328	ARF	1.40387	0.489413	no	up		2.61227	up		2.10387	up	1.59387	up
	Zm00001d037550	ARF	0.837859	-0.25522	no	down		2.04626	up		1.53786	down	1.02786	up
	Zm00001d038358	ARF	0.274748	-1.86382	no	down		1.48315	up		0.974748	down	0.464748	down
	Zm00001d038665	ARF	1.43114	0.517165	no	up		2.63954	up		2.13114	down	1.62114	down
	Zm00001d039053	ARF	2.6756	1.41986	no	up		3.884	up		3.3756	down	2.8656	down
	Zm00001d039094	ARF	0.823246	-0.280605	no	down		2.03165	up		1.52325	down	1.01325	down
	Zm00001d039384	ARF	1.07162	0.099798	no	up		2.28002	down		1.77162	down	1.26162	down
	Zm00001d039642	ARF	1.42378	0.509721	no	up		2.63218	down		2.12378	down	1.61378	down
	Zm00001d040205	ARF	3.73168	1.89983	no	up		4.94008	down		4.43168	down	3.92168	down
	Zm00001d040399	ARF	0.57152	-0.807125	no	down		1.77992	down		1.27152	down	0.76152	down
	Zm00001d040697	ARF	1	0	no test	no test		2.2084	down		1.7	down	1.19	down
	Zm00001d040705	ARF	0.95665	-0.0639368	no	down		2.16505	down		1.65665	up	1.14665	down
	Zm00001d041082	ARF	1.22653	0.294582	no	up		2.43493	down		1.92653	up	1.41653	up
	Zm00001d041776	ARF	0.386025	-1.37323	yes	down		1.59443	down		1.08603	up	0.576025	up
	Zm00001d041777	ARF	0.183341	-2.4474	yes	down		1.39174	down		0.883341	up	0.373341	up
	Zm00001d043411	ARF	1.11019	0.150811	no	up		2.31859	down		1.81019	up	1.30019	up
	Zm00001d044122	ARF	1.07671	0.10663	no	up		2.28511	up		1.77671	up	1.26671	up
	Zm00001d045055	ARF	0.944365	-0.0825836	no	down		2.15276	up		1.64436	up	1.13436	up
	Zm00001d045101	ARF	1.2931	0.37083	no	up		2.5015	up		1.9931	down	1.4831	up
	Zm00001d046184	ARF	0.563907	-0.826471	no	down		1.77231	up		1.26391	down	0.753907	down
	Zm00001d046342	ARF	1.20418	0.268048	no	up		2.41258	up		1.90418	down	1.39418	down
	Zm00001d046444	B3	1.05803	0.0813813	no	up		2.26643	up		1.75803	down	1.24803	down
	Zm00001d047190	B3	1	0	no test	no test		2.2084	up		1.7	down	1.19	down
	Zm00001d047893	B3	1.28803	0.365167	no	up		2.49643	down		1.98803	up	1.47803	down
	Zm00001d048702	B3	1	0	no test	no test		2.2084	down		1.7	up	1.19	up
	Zm00001d048705	B3	1	0	no test	no test		2.2084	down		1.7	up	1.19	up
	Zm00001d048709	B3	1	0	no test	no test		2.2084	down		1.7	up	1.19	down
	Zm00001d049187	B3	0.57152	-0.807125	no	down		1.77992	down		1.27152	down	0.76152	up
	Zm00001d051166	B3	1	0	no test	no test		2.2084	up		1.7	down	1.19	up
	Zm00001d051194	B3	1.33382	0.415567	no	up		2.54222	up		2.03382	down	1.52382	up
	Zm00001d052673	B3	1.56541	0.646543	no	up		2.77381	up		2.26541	down	1.75541	down
	Zm00001d053554	B3	0.653811	-0.613054	no	down		1.86221	up		1.35381	down	0.843811	up
	Zm00001d053619	B3	1	0	no test	no test		2.2084	down		1.7	down	1.19	down
	Zm00001d054044	B3	0.73373	-0.446678	no	down		1.94213	down		1.43373	down	0.92373	down
	Zm00001d002899	B3	1	0	no test	no test		2.2084	down		1.7	down	1.19	up
	Zm00001d002901	B3	0.834307	-0.261349	no	down		2.04271	down		1.53431	down	1.02431	up
	Zm00001d003016	B3	0.57152	-0.807125	no	down		1.77992	down		1.27152	down	0.76152	down
	Zm00001d003381	ARF	1.01278	0.0183267	no	up		2.22118	down		1.71278	up	1.20278	up
	Zm00001d007952	ARF	1	0	no test	no test		2.2084	down		1.7	up	1.19	down
	Zm00001d010218	B3	1.20824	0.272907	no	up		2.41664	down		1.90824	down	1.39824	up
	Zm00001d014341	ARF	0.292823	-1.7719	yes	down		1.50122	down		0.992823	up	0.482823	down
	Zm00001d014467	ARF	1.1798	0.238538	no	up		2.3882	down		1.8798	down	1.3698	down
	Zm00001d014601	B3	0.15364	-2.70237	no	down		1.36204	up		0.85364	down	0.34364	up
	Zm00001d014606	B3	0.951376	-0.071913	no	down		2.15978	up		1.65138	down	1.14138	up
	Zm00001d015618	B3	1.21779	0.284262	no	up		2.42619	down		1.91779	up	1.40779	up
	Zm00001d017279	B3	0.641991	-0.639374	no	down		1.85039	up		1.34199	up	0.831991	down
	Zm00001d019669	B3	1	0	no test	no test		2.2084	down		1.7	down	1.19	up
	Zm00001d022453	B3	1	0	no test	no test		2.2084	down		1.7	down	1.19	no test
	Zm00001d022456	B3	0.932267	-0.101185	no	down		2.14067	down		1.63227	down	1.12227	no test
	Zm00001d027710	ARF	0.9598	-0.0591944	no	down		2.1682	up		1.6598	up	1.1498	down
	Zm00001d034129	ARF	1.08809	0.121802	no	up		2.29649	up		1.78809	down	1.27809	down
	Zm00001d037550	B3	1.11751	0.160283	no	up		2.32591	down		1.81751	down	1.30751	down
	Zm00001d040399	B3	1.96943	0.977776	no	up		3.17783	down		2.66943	down	2.15943	up
	Zm00001d040705	B3	1.37093	0.455154	no	up		2.57933	down		2.07093	down	1.56093	up
	Zm00001d045101	B3	1	0	no test	no test		2.2084	up		1.7	down	1.19	down
	Zm00001d046184	B3	0.697709	-0.519303	no	down		1.90611	down		1.39771	up	0.887709	down
	Zm00001d051166	B3	0.658125	-0.603568	no	down		1.86652	down		1.35812	up	0.848125	no test
	Zm00001d053554	B3	1.15927	0.213217	no	up		2.36767	down		1.85927	down	1.34927	no test
	Zm00001d053619	B3	1	0	no test	no test		2.2084	down		1.7	up	1.19	no test
	Zm00001d002999	B3	1.15292	0.205293	no	up		2.36132	down		1.85292	up	1.34292	no test
	Zm00001d008909	B3	1	0	no test	no test		2.2084	up		1.7	down	1.19	no test
	Zm00001d017294	B3	1.19107	0.25226	no	up		2.39947	up		1.89107	up	1.38107	no test
	Zm00001d029648	B3	1	0	no test	no test		2.2084	down		1.7	down	1.19	down
	Zm00001d041082	B3	1	0	no test	no test		2.2084	up		1.7	down	1.19	up
	Zm00001d043411	B3	0.890294	-0.167645	no	down		2.09869	up		1.59029	up	1.08029	no test
	Zm00001d046342	B3	4.07833	2.02798	no	up		5.28673	down		4.77833	up	4.26833	up
	Zm00001d003044	B3	1	0	no test	no test		2.2084	up		1.7	up	1.19	no test
	Zm00001d003046	B3	1	0	no test	no test		2.2084	down		1.7	down	1.19	up
	Zm00001d024037	B3	1.56488	0.646051	no	up		2.77328	down		2.26488	down	1.75488	no test
	Zm00001d034017	B3	0.930193	-0.104397	no	down		2.13859	up		1.63019	down	1.12019	no test
	Zm00001d040697	B3	0.325187	-1.62066	yes	down		1.53359	up		1.02519	up	0.515187	down
	Zm00001d041776	B3	1.05943	0.0832928	no	up		2.26783	up		1.75943	down	1.24943	no test
	Zm00001d041777	B3	0.730594	-0.452857	no	down		1.93899	down		1.43059	down	0.920594	no test
	Zm00001d048702	B3	0.733284	-0.447555	no	down		1.94168	down		1.43328	down	0.923284	down
	Zm00001d048705	B3	0.967484	-0.0476896	no	down		2.17588	down		1.66748	down	1.15748	down
	Zm00001d048709	B3	0.58828	-0.765425	no	down		1.79668	up		1.28828	down	0.77828	up
	Zm00001d001960	B3	0.6909	-0.533452	no	down		1.8993	down		1.3909	down	0.8809	no test
	Zm00001d007403	B3	1	0	no test	no test		2.2084	down		1.7	up	1.19	up
	Zm00001d014914	B3	1	0	no test	no test		2.2084	down		1.7	down	1.19	down
	Zm00001d018184	B3	3.99225	1.9972	no	up		5.20065	down		4.69225	up	4.18225	up
	Zm00001d044122	B3	0.204672	-2.28861	no	down		1.41307	down		0.864672	up	0.354672	up
	Zm00001d052673	B3	1	0	no test	no test		2.2084	down		1.7	up	1.19	down
	Zm00001d048702	B3	0.307272	-1.70241	no	down		1.51567	up		1.00727	up	0.497272	no test
	Zm00001d048705	B3	0.797724	-0.326039	no	down		2.00612	down		1.49772	up	0.987724	no test
	Zm00001d048709	B3	0.122913	-3.02429	no	down		1.33131	up		0.822913	up	0.312913	up
	Zm00001d024207	B3	1.70232	0.767505	no	up		2.91072	up		2.40232	down	1.89232	no test
	Zm00001d024210	B3	1.12462	0.169436	no	up		2.33302	down		1.82462	down	1.31462	no test
	Zm00001d024211	B3	1.30029	0.378834	no	up		2.50869	up		2.00029	down	1.49029	up
	Zm00001d024486	B3	7.98295	2.99692	no	up		9.19135	down		8.68295	down	8.17295	down
	Zm00001d011392	B3	1	0	no test	no test		2.2084	down		1.7	down	1.19	no test
	Zm00001d013109	B3	0.666693	-0.584905	no	down		1.87509	down		1.36669	down	0.856693	no test
	Zm00001d016438	B3	1	0	no test	no test		2.2084	up		1.7	down	1.19	down
	Zm00001d018326	B3	1	0	no test	no test		2.2084	up		1.7	down	1.19	down
	Zm00001d018734	B3	0.941686	-0.0866815	no	down		2.15009	down		1.64169	down	1.13169	down
	Zm00001d018738	B3	1.4461	0.532167	no	up		2.6545	down		2.1461	down	1.6361	down
	Zm00001d024903	B3	1.05875	0.0823662	no	up		2.26715	down		1.75875	up	1.24875	down
	Zm00001d027533	B3	1	0	no test	no test		2.2084	up		1.7	up	1.19	up
	Zm00001d031921	B3	1.06465	0.0903746	no	up		2.27305	down		1.76465	up	1.25465	no test
	Zm00001d037328	B3	0.156459	-2.67614	no	down		1.36486	down		0.856459	up	0.346459	no test
	Zm00001d038451	B3	1.33202	0.413617	no	up		2.54042	down		2.03202	up	1.52202	no test
	Zm00001d039053	B3	1.0586	0.0821518	no	up		2.267	down		1.7586	up	1.2486	up
	Zm00001d039094	B3	1	0	no test	no test		2.2084	down		1.7	up	1.19	up
	Zm00001d041309	B3	1	0	no test	no test		2.2084	up		1.7	down	1.19	no test
	Zm00001d041430	B3	0.533583	-0.906215	no	down		1.74198	up		1.23358	down	0.723583	down
	Zm00001d046444	B3	1	0	no test	no test		2.2084	down		1.7	down	1.19	up
	Zm00001d047190	B3	0.220782	-2.17931	no	down		1.42918	up		0.920782	down	0.410782	no test
	Zm00001d047535	B3	1	0	no test	no test		2.2084	up		1.7	down	1.19	no test
	Zm00001d048913	B3	1	0	no test	no test		2.2084	down		1.7	up	1.19	no test
	Zm00001d051502	B3	0.597799	-0.742267	no	down		1.8062	up		1.2978	up	0.787799	down
	Zm00001d052066	B3	1	0	no test	no test		2.2084	down		1.7	up	1.19	no test
	Zm00001d016438	B3	2.0922	1.06502	no	up		3.3006	down		2.7922	up	2.2822	up
	Zm00001d037328	B3	0.655529	-0.609269	no	down		1.86393	up		1.35553	down	0.845529	up
	Zm00001d039053	B3	1	0	no test	no test		2.2084	up		1.7	down	1.19	up
	Zm00001d039094	B3	1	0	no test	no test		2.2084	up		1.7	down	1.19	down
	Zm00001d046444	B3	1	0	no test	no test		2.2084	down		1.7	down	1.19	down
	Zm00001d047190	B3	0.597524	-0.742932	no	down		1.80592	down		1.29752	down	0.787524	no test
	Zm00001d003044	B3	0.314122	-1.6706	yes	down		1.52252	down		1.01412	down	0.504122	no test
	Zm00001d003046	B3	1.03699	0.0524041	no	up		2.24539	up		1.73699	down	1.22699	down
	Zm00001d003446	B3	0.92292	-0.115723	no	down		2.13132	down		1.62292	down	1.11292	up
	Zm00001d024037	B3	1.23101	0.299841	no	up		2.43941	down		1.93101	down	1.42101	no test
	Zm00001d034017	B3	1	0	no test	no test		2.2084	down		1.7	down	1.19	up
	Zm00001d041776	B3	1	0	no test	no test		2.2084	down		1.7	up	1.19	no test
	Zm00001d041777	B3	0.840995	-0.249832	no	down		2.04939	down		1.54099	up	1.03099	up
	Zm00001d007876	B3	0.239271	-2.06328	no	down		1.44767	down		0.939271	down	0.429271	up
	Zm00001d013689	B3	0.666618	-0.585069	no	down		1.87502	up		1.36662	up	0.856618	up
	Zm00001d017762	B3	0.932139	-0.101383	no	down		2.14054	down		1.63214	down	1.12214	up
	Zm00001d017766	B3	1.74596	0.804022	no	up		2.95436	up		2.44596	down	1.93596	up
	Zm00001d018819	B3	0.247927	-2.01201	no	down		1.45633	up		0.947927	down	0.437927	up
	Zm00001d003252	B3	1.0955	0.131583	no	up		2.3039	down		1.7955	up	1.2855	up
	Zm00001d003446	B3	1	0	no test	no test		2.2084	down		1.7	up	1.19	up
	Zm00001d018809	B3	0.512658	-0.963932	no	down		1.72106	up		1.21266	down	0.702658	down
	Zm00001d022593	B3	1.13073	0.177248	no	up		2.33913	no test		1.83073	down	1.32073	no test
	Zm00001d024963	B3	1	0	no test	no test		2.2084	down		1.7	down	1.19	no test
	Zm00001d027557	B3	0.580834	-0.783801	no	down		1.78923	up		1.28083	up	0.770834	no test
	Zm00001d029699	B3	0.359768	-1.47486	no	down		1.56817	down		1.05977	down	0.549768	no test
	Zm00001d032969	B3	0.468671	-1.09335	yes	down		1.67707	up		1.16867	down	0.658671	no test
	Zm00001d042098	B3	1	0	no test	no test		2.2084	down		1.7	down	1.19	no test
	Zm00001d048558	B3	1	0	no test	no test		2.2084	down		1.7	down	1.19	no test
	Zm00001d049187	B3	4.07833	2.02798	no	up		5.28673	up		4.77833	down	4.26833	up
	Zm00001d045055	B3	1	0	no test	no test		2.2084	up		1.7	up	1.19	up
	Zm00001d019988	B3	1	0	no test	no test		2.2084	up		1.7	up	1.19	down
	Zm00001d028165	B3	0.384632	-1.37845	no	down		1.59303	down		1.08463	down	0.574632	no test
	Zm00001d034851	B3	0.590251	-0.7606	no	down		1.79865	up		1.29025	up	0.780251	up
	Zm00001d017279	B3	0.0674053	-3.89099	no	down		1.27581	down		0.767405	up	0.257405	down
	Zm00001d017766	B3	1.22442	0.2921	no	up		2.43282	down		1.92442	down	1.41442	down
	Zm00001d018161	B3	1	0	no test	no test		2.2084	down		1.7	up	1.19	no test
	Zm00001d018184	B3	1.81785	0.862236	no	up		3.02625	up		2.51785	down	2.00785	no test
	Zm00001d018211	B3	1	0	no test	no test		2.2084	no test		1.7	down	1.19	up
	Zm00001d018819	B3	1	0	no test	no test		2.2084	down		1.7	up	1.19	no test
	Zm00001d018965	B3	1	0	no test	no test		2.2084	up		1.7	up	1.19	down
	Zm00001d018966	B3	0.350847	-1.51109	no	down		1.55925	up		1.05085	up	0.540847	down
	Zm00001d019163	B3	1.13787	0.186338	no	up		2.34627	up		1.83787	down	1.32787	no test
	Zm00001d019669	B3	1.28277	0.359263	no	up		2.49117	down		1.98277	down	1.47277	no test
	Zm00001d019988	B3	1	0	no test	no test		2.2084	up		1.7	down	1.19	no test
	Zm00001d020686	B3	1	0	no test	no test		2.2084	down		1.7	up	1.19	down
	Zm00001d021026	B3	0.733998	-0.446153	no	down		1.9424	down		1.434	down	0.923998	no test
	Zm00001d022453	B3	1	0	no test	no test		2.2084	down		1.7	down	1.19	no test
	Zm00001d022456	B3	1.02712	0.0386078	no	up		2.23552	up		1.72712	down	1.21712	up
	Zm00001d022593	B3	1	0	no test	no test		2.2084	up		1.7	down	1.19	no test
	Zm00001d023768	B3	1.27172	0.346785	no	up		2.48012	no test		1.97172	down	1.46172	down
	Zm00001d023769	B3	0.476416	-1.06971	yes	down		1.68482	down		1.17642	down	0.666416	no test
	Zm00001d023779	B3	2.05246	1.03736	no	up		3.26086	up		2.75246	up	2.24246	no test
	Zm00001d024037	B3	0.714027	-0.48595	no	down		1.92243	down		1.41403	down	0.904027	no test
	Zm00001d024281	B3	1.29483	0.372765	no	up		2.50323	up		1.99483	up	1.48483	no test
	Zm00001d024843	B3	1	0	no test	no test		2.2084	down		1.7	up	1.19	no test
	Zm00001d024852	B3	0.965088	-0.0512675	no	down		2.17349	down		1.66509	down	1.15509	up
	Zm00001d024907	B3	1.20045	0.263581	no	up		2.40885	up		1.90045	up	1.39045	no test
	Zm00001d024963	B3	0.413008	-1.27576	yes	down		1.62141	up		1.11301	down	0.603008	no test
	Zm00001d026060	B3	1	0	no test	no test		2.2084	up		1.7	down	1.19	up
	Zm00001d026629	B3	0.997639	-0.00341021	no	down		2.20604	down		1.69764	down	1.18764	down
	Zm00001d027548	B3	1.09592	0.132142	no	up		2.30432	down		1.79592	up	1.28592	no test
	Zm00001d027557	B3	1	0	no test	no test		2.2084	up		1.7	up	1.19	no test
	Zm00001d027710	B3	1	0	no test	no test		2.2084	up		1.7	down	1.19	up
	Zm00001d027861	B3	1.32953	0.410915	no	up		2.53793	down		2.02953	down	1.51953	up
	Zm00001d027996	B3	0.807406	-0.308633	no	down		2.01581	up		1.50741	down	0.997406	down
	Zm00001d028165	B3	1	0	no test	no test		2.2084	up		1.7	up	1.19	no test
	Zm00001d028180	B3	1.00834	0.0119884	no	up		2.21674	up		1.70834	down	1.19834	no test
	Zm00001d028367	B3	0.202065	-2.30711	no	down		1.41047	down		0.902065	down	0.392065	up
	Zm00001d028427	B3	0.68043	-0.555482	no	down		1.88883	no test		1.38043	down	0.87043	no test
	Zm00001d028572	B3	0.487321	-1.03706	no	down		1.69572	down		1.18732	down	0.677321	up
	Zm00001d028750	B3	0.595514	-0.747793	no	down		1.80391	up		1.29551	down	0.785514	no test
	Zm00001d029237	B3	1.99246	0.994553	no	up		3.20086	down		2.69246	up	2.18246	down
	Zm00001d029648	B3	0.682404	-0.551303	no	down		1.8908	down		1.3824	up	0.872404	up
	Zm00001d029699	B3	0.599073	-0.739196	no	down		1.80747	up		1.29907	down	0.789073	no test
	Zm00001d029810	B3	1	0	no test	no test		2.2084	up		1.7	up	1.19	no test
	Zm00001d030506	B3	1	0	no test	no test		2.2084	down		1.7	up	1.19	down
	Zm00001d030557	B3	1	0	no test	no test		2.2084	up		1.7	down	1.19	no test
	Zm00001d031128	B3	1	0	no test	no test		2.2084	down		1.7	up	1.19	down
	Zm00001d031727	B3	0.57152	-0.807125	no	down		1.77992	up		1.27152	down	0.76152	no test
	Zm00001d031934	B3	1	0	no test	no test		2.2084	up		1.7	down	1.19	up
	Zm00001d032045	B3	0.86861	-0.203219	no	down		2.07701	no test		1.56861	up	1.05861	up
	Zm00001d032311	B3	1.03332	0.0472934	no	up		2.24172	up		1.73332	up	1.22332	up
	Zm00001d032969	B3	1.08969	0.123923	no	up		2.29809	no test		1.78969	up	1.27969	up
	Zm00001d033100	B3	1.13049	0.176946	no	up		2.33889	no test		1.83049	down	1.32049	no test
	Zm00001d033552	B3	0.57152	-0.807125	no	down		1.77992	no test		1.27152	down	0.76152	down
	Zm00001d034017	B3	2.21644	1.14825	no	up		3.42484	down		2.91644	down	2.40644	no test
	Zm00001d034129	B3	3.73473	1.901	no	up		4.94313	no test		4.43473	up	3.92473	up
	Zm00001d034186	B3	0.57152	-0.807125	no	down		1.77992	up		1.27152	down	0.76152	no test
	Zm00001d034564	B3	1.11316	0.154657	no	up		2.32156	up		1.81316	down	1.30316	no test
	Zm00001d034851	B3	2.1681	1.11643	no	up		3.3765	down		2.8681	down	2.3581	no test
	Zm00001d036296	B3	0.850395	-0.233795	no	down		2.05879	no test		1.55039	down	1.04039	no test
	Zm00001d036370	B3	1	0	no test	no test		2.2084	down		1.7	down	1.19	up
	Zm00001d037328	B3	1.01615	0.0231168	no	up		2.22455	no test		1.71615	down	1.20615	down
	Zm00001d037550	B3	2.1681	1.11643	no	up		3.3765	down		2.8681	up	2.3581	no test
	Zm00001d037784	B3	0.123671	-3.01542	no	down		1.33207	down		0.823671	down	0.313671	no test
	Zm00001d038291	B3	0.886834	-0.173264	no	down		2.09523	up		1.58683	up	1.07683	up
	Zm00001d038358	B3	1	0	no test	no test		2.2084	no test		1.7	up	1.19	no test
	Zm00001d038665	B3	1	0	no test	no test		2.2084	up		1.7	down	1.19	no test
	Zm00001d038897	B3	1.11594	0.158259	no	up		2.32434	down		1.81594	down	1.30594	no test
	Zm00001d039053	B3	1.24499	0.316136	no	up		2.45339	up		1.94499	up	1.43499	down
	Zm00001d039094	B3	1	0	no test	no test		2.2084	down		1.7	no test	1.19	no test
	Zm00001d039384	B3	1	0	no test	no test		2.2084	down		1.7	down	1.19	down
	Zm00001d040205	B3	0.738885	-0.436578	no	down		1.94729	up		1.43889	up	0.928885	up
	Zm00001d040399	B3	1.25321	0.325633	no	up		2.46161	down		1.95321	down	1.44321	up
	Zm00001d040697	B3	1.40387	0.489413	no	up		2.61227	no test		2.10387	up	1.59387	down
	Zm00001d040705	B3	0.837859	-0.25522	no	down		2.04626	no test		1.53786	down	1.02786	up
	Zm00001d041082	B3	0.93467	-0.0974708	no	down		2.14307	down		1.63467	down	1.12467	up
	Zm00001d041776	B3	0.274748	-1.86382	no	down		1.48315	down		0.974748	up	0.464748	down
	Zm00001d041777	B3	1.43114	0.517165	no	up		2.63954	up		2.13114	up	1.62114	up
	Zm00001d042098	B3	0.771589	-0.374096	no	down		1.97999	up		1.47159	up	0.961589	down
	Zm00001d043441	B3	2.6756	1.41986	no	up		3.884	up		3.3756	down	2.8656	up
	Zm00001d043601	B3	5.19422	2.37691	yes	up		6.40262	up		5.89422	up	5.38422	up
	Zm00001d043621	B3	1	0	no test	no test		2.2084	no test		1.7	down	1.19	up
	Zm00001d043988	B3	1	0	no test	no test		2.2084	down		1.7	down	1.19	down
	Zm00001d043994	B3	1	0	no test	no test		2.2084	down		1.7	down	1.19	down
	Zm00001d044122	B3	1.21507	0.281037	no	up		2.42347	up		1.91507	up	1.40507	down
	Zm00001d045055	B3	2.11153	0.152545	no	up		3.31993	no test		2.81153	no test	2.30153	down
	Zm00001d045101	B3	0.939617	-0.0898546	no	down		2.14802	up		1.63962	down	1.12962	down
	Zm00001d045138	B3	1.07165	0.0998272	no	up		2.28005	no test		1.77165	up	1.26165	down
	Zm00001d046184	B3	0.981614	-0.0267723	no	down		2.19001	up		1.68161	up	1.17161	up
	Zm00001d046342	B3	1.82325	-0.280605	no	down		3.03165	no test		2.52325	up	2.01325	down
	Zm00001d046444	B3	1	0	no test	no test		2.2084	no test		1.7	down	1.19	down
	Zm00001d047190	B3	1.07162	0.099798	no	up		2.28002	down		1.77162	up	1.26162	down
	Zm00001d047893	B3	1.17672	0.234776	no	up		2.38512	up		1.87672	down	1.36672	up
	Zm00001d048558	B3	0.928974	-0.10629	no	down		2.13737	no test		1.62897	down	1.11897	up
	Zm00001d048702	B3	1.42378	0.509721	no	up		2.63218	no test		2.12378	down	1.61378	down
	Zm00001d048705	B3	3.73168	1.89983	no	up		4.94008	up		4.43168	up	3.92168	down
	Zm00001d048709	B3	0.57152	-0.807125	no	down		1.77992	down		1.27152	up	0.76152	down
	Zm00001d048903	B3	1	0	no test	no test		2.2084	down		1.7	no test	1.19	down
	Zm00001d049187	B3	1.95665	-0.0639368	no	down		3.16505	up		2.65665	down	2.14665	down
	Zm00001d050339	B3	1	0	no test	no test		2.2084	down		1.7	up	1.19	up
	Zm00001d051080	B3	1	0	no test	no test		2.2084	down		1.7	down	1.19	down
	Zm00001d051157	B3	1	0	no test	no test		2.2084	down		1.7	up	1.19	down
	Zm00001d051166	B3	0.0590475	-4.08198	yes	down		1.26745	down		0.759047	down	0.249047	down
	Zm00001d051194	B3	1	0	no test	no test		2.2084	down		1.7	down	1.19	down
	Zm00001d052673	B3	0.0181117	-5.78693	no	down		1.22651	no test		0.718112	up	0.208112	down
	Zm00001d053554	B3	1.82653	0.294582	no	up		3.03493	no test		2.52653	up	2.01653	down
	Zm00001d053619	B3	0.386025	-1.37323	yes	down		1.59443	up		1.08603	up	0.576025	down
	Zm00001d054044	B3	0.497736	-1.00655	no	down		1.70614	down		1.19774	down	0.687736	down
	Zm00001d003190	B3	0.820068	-0.286185	no	down		2.02847	no test		1.52007	down	1.01007	no test
	Zm00001d005546	B3	1	0	no test	no test		2.2084	down		1.7	up	1.19	up
	Zm00001d014840	B3	4.03316	2.01191	no	up		5.24156	down		4.73316	up	4.22316	down
	Zm00001d018965	B3	2.1681	1.11643	no	up		3.3765	down		2.8681	down	2.3581	down
	Zm00001d018966	B3	0.503228	-0.990715	no	down		1.71163	up		1.20323	up	0.693228	up
	Zm00001d021026	B3	0.183341	-2.4474	yes	down		1.39174	up		0.883341	up	0.373341	down
	Zm00001d028427	B3	1	0	no test	no test		2.2084	up		1.7	up	1.19	down
	Zm00001d028572	B3	1	0	no test	no test		2.2084	up		1.7	down	1.19	down
	Zm00001d036370	B3	0.102336	-3.28862	no	down		1.31074	up		0.802336	no test	0.292336	down
	Zm00001d037784	B3	1	0	no test	no test		2.2084	down		1.7	down	1.19	down
	Zm00001d043988	B3	1	0	no test	no test		2.2084	down		1.7	up	1.19	up
	Zm00001d048903	B3	10.1287	3.34037	no	up		11.3371	down		10.8287	down	10.3187	down
	Zm00001d003044	B3	0.559795	-0.83703	no	down		1.76819	down		1.25979	down	0.749795	down
	Zm00001d003046	B3	1.11019	0.150811	no	up		2.31859	down		1.81019	up	1.30019	down
	Zm00001d005546	B3	1.11948	0.162825	no	up		2.32788	down		1.81948	up	1.30948	up
	Zm00001d005658	B3	1.77671	0.10663	no	up		2.98511	down		2.47671	down	1.96671	down
	Zm00001d014083	B3	1	0	no test	no test		2.2084	down		1.7	up	1.19	down
	Zm00001d014844	B3	1	0	no test	no test		2.2084	down		1.7	down	1.19	up
	Zm00001d014947	B3	1	0	no test	no test		2.2084	down		1.7	up	1.19	down
	Zm00001d024037	B3	1	0	no test	no test		2.2084	up		1.7	up	1.19	up
	Zm00001d032311	B3	0.944365	-0.0825836	no	down		2.15276	up		1.64436	no test	1.13436	down
	Zm00001d034017	B3	1	0	no test	no test		2.2084	up		1.7	up	1.19	down
	Zm00001d041776	B3	1	0	no test	no test		2.2084	up		1.7	no test	1.19	up
	Zm00001d041777	B3	1	0	no test	no test		2.2084	up		1.7	no test	1.19	down
	Zm00001d001945	B3	1.73089	0.791512	no	up		2.93929	up		2.43089	no test	1.92089	no test
	Zm00001d002143	B3	0.149286	-2.74385	no	down		1.35769	up		0.849286	down	0.339286	down
	Zm00001d003903	BBR-BPC	1.14507	0.195431	no	up		2.35347	down		1.84507	no test	1.33507	up
	Zm00001d012294	BBR-BPC	0.912701	-0.131786	no	down		2.1211	down		1.6127	up	1.1027	up
	Zm00001d014250	BBR-BPC	1.10586	0.145171	no	up		2.31426	down		1.80586	up	1.29586	up
	Zm00001d014682	BBR-BPC	1.01717	0.0245576	no	up		2.22557	down		1.71717	down	1.20717	up
	Zm00001d014774	BBR-BPC	0.702537	-0.509355	no	down		1.91094	down		1.40254	no test	0.892537	down
	Zm00001d016924	BBR-BPC	0.978215	-0.0317767	no	down		2.18661	up		1.67821	down	1.16821	no test
	Zm00001d018326	BBR-BPC	0.938645	-0.0913484	no	down		2.14705	up		1.63865	no test	1.12865	down
	Zm00001d018734	BBR-BPC	1.00298	0.00429886	no	up		2.21138	up		1.70298	down	1.19298	down
	Zm00001d018738	BBR-BPC	0.919071	-0.121752	no	down		2.12747	up		1.61907	down	1.10907	up
	Zm00001d022017	BBR-BPC	0.925694	-0.111393	no	down		2.13409	down		1.62569	up	1.11569	down
	Zm00001d023246	BES1	1.1173	0.160022	no	up		2.3257	down		1.8173	no test	1.3073	no test
	Zm00001d025055	BES1	0.322304	-1.63351	no	down		1.5307	down		1.0223	up	0.512304	up
	Zm00001d026530	BES1	1	0	no test	no test		2.2084	down		1.7	down	1.19	up
	Zm00001d029975	BES1	1.27616	0.351805	no	up		2.48456	down		1.97616	up	1.46616	up
	Zm00001d033680	BES1	0.904083	-0.145473	no	down		2.11248	down		1.60408	down	1.09408	up
	Zm00001d043505	BES1	1.03951	0.0559021	no	up		2.24791	down		1.73951	down	1.22951	down
	Zm00001d047705	BES1	1.09689	0.133425	no	up		2.30529	down		1.79689	up	1.28689	down
	Zm00001d050018	BES1	0.837104	-0.256521	no	down		2.0455	down		1.5371	down	1.0271	up
	Zm00001d052066	BES1	1.34755	0.430336	no	up		2.55595	down		2.04755	no test	1.53755	up
	Zm00001d012391	BES1	1	0	no test	no test		2.2084	up		1.7	no test	1.19	up
	Zm00001d022593	BES1	1.13986	0.188862	no	up		2.34826	up		1.83986	down	1.32986	up
	Zm00001d024281	BES1	1.17654	0.23455	no	up		2.38494	down		1.87654	down	1.36654	up
	Zm00001d038358	BES1	1	0	no test	no test		2.2084	up		1.7	up	1.19	up
	Zm00001d051194	BES1	1.3282	0.40947	no	up		2.5366	down		2.0282	up	1.5182	down
	Zm00001d003446	BES1	1.05227	0.0734999	no	up		2.26067	down		1.75227	up	1.24227	no test
	Zm00001d007285	BES1	0.755724	-0.404069	no	down		1.96412	down		1.45572	up	0.945724	down
	Zm00001d007403	BES1	0.814644	-0.295759	no	down		2.02304	up		1.51464	no test	1.00464	up
	Zm00001d028905	BES1	1.12875	0.17472	no	up		2.33715	up		1.82875	down	1.31875	down
	Zm00001d036242	BES1	0.447748	-1.15924	no	down		1.65615	down		1.14775	down	0.637748	down
	Zm00001d046300	bHLH	1	0	no test	no test		2.2084	down		1.7	up	1.19	down
	Zm00001d052673	bHLH	1.05778	0.0810445	no	up		2.26618	down		1.75778	no test	1.24778	up
	Zm00001d002000	bHLH	1.06952	0.0969638	no	up		2.27792	up		1.76952	up	1.25952	up
	Zm00001d042540	bHLH	1	0	no test	no test		2.2084	down		1.7	no test	1.19	up
	Zm00001d007403	bHLH	0.371826	-1.4273	no	down		1.58023	down		1.07183	up	0.561826	up
	Zm00001d052673	bHLH	1.38974	0.474814	no	up		2.59814	down		2.08974	no test	1.57974	down
	Zm00001d019988	bHLH	3.14126	1.65135	yes	up		4.34966	down		3.84126	no test	3.33126	down
	Zm00001d024907	bHLH	1.53159	0.615031	no	up		2.73999	down		2.23159	down	1.72159	up
	Zm00001d027861	bHLH	1.17281	0.22997	no	up		2.38121	up		1.87281	up	1.36281	up
	Zm00001d029237	bHLH	1	0	no test	no test		2.2084	up		1.7	no test	1.19	down
	Zm00001d034851	bHLH	2.53483	1.34189	yes	up		3.74323	down		3.23483	no test	2.72483	down
	Zm00001d050339	bHLH	0.93964	-0.0898195	no	down		2.14804	up		1.63964	up	1.12964	up
	Zm00001d027548	bHLH	1	0	no test	no test		2.2084	up		1.7	down	1.19	down
	Zm00001d029810	bHLH	1.038	0.053801	no	up		2.2464	down		1.738	down	1.228	up
	Zm00001d039384	bHLH	0.551725	-0.857978	no	down		1.76013	up		1.25173	up	0.741725	up
	Zm00001d004894	bHLH	2.31738	1.21249	yes	up		3.52578	down		3.01738	down	2.50738	no test
	Zm00001d012702	bHLH	0.16911	-2.56396	no	down		1.37751	down		0.86911	down	0.35911	down
	Zm00001d012764	bHLH	1.10579	0.145079	no	up		2.31419	up		1.80579	down	1.29579	up
	Zm00001d030557	bHLH	1.18026	0.239109	no	up		2.38866	up		1.88026	down	1.37026	down
	Zm00001d043601	bHLH	1.30419	0.383154	no	up		2.51259	up		2.00419	down	1.49419	down
	Zm00001d047893	bHLH	1.77251	0.825798	no	up		2.98091	down		2.47251	no test	1.96251	down
	Zm00001d027996	bHLH	0.671251	-0.575075	no	down		1.87965	down		1.37125	no test	0.861251	down
	Zm00001d031128	bHLH	1	0	no test	no test		2.2084	down		1.7	up	1.19	down
	Zm00001d000001	bHLH	1.51483	0.599152	no	up		2.72323	up		2.21483	down	1.70483	down
	Zm00001d000001	bHLH	0.278976	-1.84179	yes	down		1.48738	down		0.978976	no test	0.468976	up
	Zm00001d009447	bHLH	1.40271	0.488218	no	up		2.61111	down		2.10271	down	1.59271	up
	Zm00001d025833	bHLH	1.75376	0.810449	no	up		2.96216	down		2.45376	down	1.94376	down
	Zm00001d003434	bHLH	6.05186	2.59738	no	up		7.26026	down		6.75186	up	6.24186	up
	Zm00001d014945	bHLH	1.20314	0.266808	no	up		2.41154	down		1.90314	down	1.39314	down
	Zm00001d023768	bHLH	0.57152	-0.807125	no	down		1.77992	down		1.27152	up	0.76152	down
	Zm00001d012702	bHLH	1.50662	0.591315	no	up		2.71502	up		2.20662	up	1.69662	no test
	Zm00001d005546	bHLH	0.906708	-0.14129	no	down		2.11511	down		1.60671	down	1.09671	no test
	Zm00001d006651	bHLH	1.02886	0.0410495	no	up		2.23726	up		1.72886	down	1.21886	up
	Zm00001d018161	bHLH	0.180849	-2.46714	no	down		1.38925	up		0.880849	down	0.370849	down
	Zm00001d023779	bHLH	1	0	no test	no test		2.2084	up		1.7	up	1.19	down
	Zm00001d027861	bHLH	1.39437	0.479616	no	up		2.60277	up		2.09437	down	1.58437	up
	Zm00001d003252	bHLH	0.152159	-2.71635	no	down		1.36056	up		0.852159	down	0.342159	up
	Zm00001d004564	bHLH	0.545916	-0.873249	no	down		1.75432	up		1.24592	up	0.735916	up
	Zm00001d028180	bHLH	0.555927	-0.847033	no	down		1.76433	down		1.25593	down	0.745927	down
	Zm00001d034186	bHLH	0.636552	-0.65165	no	down		1.84495	down		1.33655	no test	0.826552	down
	Zm00001d006651	bHLH	0.509833	-0.971905	no	down		1.71823	down		1.20983	up	0.699833	up
	Zm00001d004564	bHLH	1	0	no test	no test		2.2084	down		1.7	down	1.19	up
	Zm00001d011285	bHLH	0.307272	-1.70241	no	down		1.51567	down		1.00727	up	0.497272	up
	Zm00001d043793	bHLH	1	0	no test	no test		2.2084	down		1.7	up	1.19	no test
	Zm00001d026629	bHLH	2.09046	1.06382	no	up		3.29886	down		2.79046	down	2.28046	down
	Zm00001d023779	bHLH	1.09974	0.137168	no	up		2.30814	down		1.79974	up	1.28974	down
	Zm00001d021026	bHLH	1	0	no test	no test		2.2084	down		1.7	no test	1.19	no test
	Zm00001d010670	bHLH	0.701602	-0.511275	no	down		1.91	down		1.4016	up	0.891602	down
	Zm00001d001820	bHLH	1.02207	0.0314979	no	up		2.23047	up		1.72207	up	1.21207	down
	Zm00001d012578	bHLH	0.987116	-0.0187083	no	down		2.19552	up		1.68712	no test	1.17712	down
	Zm00001d003252	bHLH	0.19202	-2.38067	no	down		1.40042	up		0.89202	up	0.38202	down
	Zm00001d007312	bHLH	0.120134	-3.05728	yes	down		1.32853	up		0.820134	up	0.310134	down
	Zm00001d030557	bHLH	0.465341	-1.10364	yes	down		1.67374	up		1.16534	down	0.655341	up
	Zm00001d007312	bHLH	1.93206	0.950139	no	up		3.14046	up		2.63206	down	2.12206	up
	Zm00001d033100	bHLH	0.10586	-3.23977	no	down		1.31426	up		0.80586	up	0.29586	up
	Zm00001d038665	bHLH	1.10328	0.141802	no	up		2.31168	down		1.80328	down	1.29328	up
	Zm00001d027996	bHLH	0.384632	-1.37845	no	down		1.59303	down		1.08463	no test	0.574632	up
	Zm00001d031871	bHLH	0.205979	-2.27943	yes	down		1.41438	down		0.905979	up	0.395979	up
	Zm00001d050977	bHLH	0.149238	-2.74432	yes	down		1.35764	down		0.849238	up	0.339238	up
	Zm00001d014947	bHLH	0.135645	-2.88209	yes	down		1.34405	down		0.835645	no test	0.325645	down
	Zm00001d023779	bHLH	1.78193	0.833437	no	up		2.99033	up		2.48193	down	1.97193	down
	Zm00001d023769	bHLH	0.161564	-2.62982	yes	down		1.36996	up		0.861564	up	0.351564	down
	Zm00001d012764	bHLH	0.913627	-0.130323	no	down		2.12203	up		1.61363	up	1.10363	up
	Zm00001d021026	bHLH	1	0	no test	no test		2.2084	up		1.7	up	1.19	no test
	Zm00001d013367	bHLH	0.414093	-1.27197	yes	down		1.62249	down		1.11409	up	0.604093	down
	Zm00001d044504	bHLH	0.125637	-2.99266	no	down		1.33404	down		0.825637	no test	0.315637	up
	Zm00001d024281	bHLH	0.84864	-0.236775	no	down		2.05704	down		1.54864	up	1.03864	up
	Zm00001d028750	bHLH	0.988652	-0.0164657	no	down		2.19705	down		1.68865	down	1.17865	up
	Zm00001d032045	bHLH	2.28823	1.19423	no	up		3.49663	down		2.98823	no test	2.47823	up
	Zm00001d030557	bHLH	0.701837	-0.510792	no	down		1.91024	down		1.40184	up	0.891837	down
	Zm00001d030506	bHLH	1.71595	0.779008	no	up		2.92435	down		2.41595	down	1.90595	down
	Zm00001d035854	bHLH	0.148074	-2.75561	no	down		1.35647	down		0.848074	up	0.338074	up
	Zm00001d010732	bHLH	0.616955	-0.696764	no	down		1.82535	down		1.31695	down	0.806955	down
	Zm00001d004894	bHLH	0.699238	-0.516145	no	down		1.90764	down		1.39924	up	0.889238	up
	Zm00001d043601	bHLH	1.10686	0.146468	no	up		2.31526	up		1.80686	up	1.29686	up
	Zm00001d037784	bHLH	0.732472	-0.449154	no	down		1.94087	up		1.43247	up	0.922472	up
	Zm00001d034239	bHLH	2.00436	1.00314	yes	up		3.21276	down		2.70436	up	2.19436	down
	Zm00001d038665	bHLH	0.221344	-2.17564	yes	down		1.42974	up		0.921344	down	0.411344	no test
	Zm00001d019163	bHLH	1.24994	0.32186	no	up		2.45834	down		1.94994	no test	1.43994	up
	Zm00001d014945	bHLH	0.57152	-0.807125	no	down		1.77992	down		1.27152	up	0.76152	down
	Zm00001d028427	bHLH	0.0919852	-3.44245	no	down		1.30039	down		0.791985	down	0.281985	up
	Zm00001d016016	bHLH	0.0872043	-3.51946	no	down		1.2956	up		0.787204	up	0.277204	down
	Zm00001d034564	bHLH	1.10869	0.148853	no	up		2.31709	up		1.80869	up	1.29869	down
	Zm00001d027996	bHLH	1.15047	0.202223	no	up		2.35887	down		1.85047	up	1.34047	down
	Zm00001d028572	bHLH	0.406286	-1.29943	yes	down		1.61469	down		1.10629	up	0.596286	down
	Zm00001d033850	bHLH	0.57152	-0.807125	no	down		1.77992	down		1.27152	down	0.76152	down
	Zm00001d047893	bHLH	0.432602	-1.20889	no	down		1.641	up		1.1326	up	0.622602	no test
	Zm00001d043158	bHLH	0.588322	-0.765321	no	down		1.79672	down		1.28832	down	0.778322	up
	Zm00001d030557	bHLH	1.32707	0.408242	no	up		2.53547	down		2.02707	up	1.51707	down
	Zm00001d049187	bHLH	0.309398	-1.69246	yes	down		1.5178	down		1.0094	down	0.499398	down
	Zm00001d034851	bHLH	0.598975	-0.739431	no	down		1.80738	down		1.29898	no test	0.788975	up
	Zm00001d040205	bHLH	0.312873	-1.67635	no	down		1.52127	down		1.01287	up	0.502873	up
	Zm00001d013367	bHLH	0.464947	-1.10486	yes	down		1.67335	up		1.16495	down	0.654947	up
	Zm00001d024907	bHLH	1	0	no test	no test		2.2084	up		1.7	down	1.19	up
	Zm00001d033850	bHLH	0.234038	-2.09518	no	down		1.44244	down		0.934038	down	0.424038	down
	Zm00001d054044	bHLH	1.11316	0.154658	no	up		2.32156	up		1.81316	down	1.30316	down
	Zm00001d047909	bHLH	1	0	no test	no test		2.2084	up		1.7	down	1.19	up
	Zm00001d043158	bHLH	0.215441	-2.21463	yes	down		1.42384	down		0.915441	no test	0.405441	up
	Zm00001d004894	bHLH	0.520269	-0.942671	no	down		1.72867	up		1.22027	down	0.710269	up
	Zm00001d051080	bHLH	0.731199	-0.451664	no	down		1.9396	down		1.4312	no test	0.921199	down
	Zm00001d038891	bHLH	1.12774	0.173432	no	up		2.33614	down		1.82774	up	1.31774	down
	Zm00001d043621	bHLH	0.455851	-1.13336	yes	down		1.66425	up		1.15585	up	0.645851	up
	Zm00001d040205	bHLH	0.655539	-0.609246	no	down		1.86394	up		1.35554	no test	0.845539	down
	Zm00001d012702	bHLH	0.078981	-3.66235	no	down		1.28738	up		0.778981	down	0.268981	down
	Zm00001d051157	bHLH	1	0	no test	no test		2.2084	down		1.7	up	1.19	down
	Zm00001d051157	bHLH	0.945091	-0.0814745	no	down		2.15349	down		1.64509	down	1.13509	up
	Zm00001d051080	bHLH	1.11683	0.159409	no	up		2.32523	down		1.81683	down	1.30683	up
	Zm00001d054044	bHLH	1.4132	0.498968	no	up		2.6216	up		2.1132	down	1.6032	down
	Zm00001d049187	bHLH	1.83256	0.873864	no	up		3.04096	down		2.53256	down	2.02256	down
	Zm00001d047893	bHLH	1.68142	0.74968	no	up		2.88982	down		2.38142	up	1.87142	up
	Zm00001d032045	bHLH	0.928228	-0.107449	no	down		2.13663	down		1.62823	down	1.11823	down
	Zm00001d027996	bHLH	1.48492	0.570381	no	up		2.69332	down		2.18492	up	1.67492	down
	Zm00001d024907	bHLH	0.0508575	-4.2974	no	down		1.25926	down		0.750858	down	0.240858	up
	Zm00001d023779	bHLH	0.784726	-0.349738	no	down		1.99313	down		1.48473	down	0.974726	up
	Zm00001d012764	bHLH	0.679917	-0.556569	no	down		1.88832	up		1.37992	down	0.869917	up
	Zm00001d033100	bHLH	4.97259	2.314	yes	up		6.18099	down		5.67259	down	5.16259	up
	Zm00001d027861	bHLH	0.928461	-0.107086	no	down		2.13686	up		1.62846	up	1.11846	up
	Zm00001d028427	bHLH	0.877937	-0.187811	no	down		2.08634	up		1.57794	down	1.06794	no test
	Zm00001d011642	bHLH	1.17722	0.23538	no	up		2.38562	down		1.87722	down	1.36722	down
	Zm00001d031934	bHLH	0.809878	-0.304223	no	down		2.01828	up		1.50988	no test	0.999878	up
	Zm00001d018241	bHLH	3.93625	1.97682	no	up		5.14465	down		4.63625	down	4.12625	down
	Zm00001d004564	bHLH	0.451601	-1.14688	yes	down		1.66	down		1.1516	down	0.641601	down
	Zm00001d011486	bHLH	0.301475	-1.72989	no	down		1.50988	down		1.00148	down	0.491475	up
	Zm00001d030557	bHLH	1.44545	0.53152	no	up		2.65385	up		2.14545	down	1.63545	up
	Zm00001d043601	bHLH	1.13594	0.183881	no	up		2.34434	up		1.83594	up	1.32594	no test
	Zm00001d003252	bHLH	0.969637	-0.044484	no	down		2.17804	down		1.66964	down	1.15964	down
	Zm00001d012702	bHLH	0.739021	-0.436312	no	down		1.94742	down		1.43902	up	0.929021	no test
	Zm00001d033100	bHLH	0.830871	-0.267304	no	down		2.03927	down		1.53087	down	1.02087	up
	Zm00001d043441	bHLH	0.637786	-0.648856	no	down		1.84619	up		1.33779	down	0.827786	no test
	Zm00001d004564	bHLH	1	0	no test	no test		2.2084	down		1.7	down	1.19	down
	Zm00001d054044	bHLH	1.69851	0.76427	no	up		2.90691	down		2.39851	up	1.88851	up
	Zm00001d028572	bHLH	0.836291	-0.257923	no	down		2.04469	down		1.53629	down	1.02629	up
	Zm00001d010136	bHLH	0.318707	-1.6497	no	down		1.52711	down		1.01871	up	0.508707	down
	Zm00001d027996	bHLH	1.02154	0.030745	no	up		2.22994	down		1.72154	down	1.21154	up
	Zm00001d043441	bHLH	1.30066	0.379241	no	up		2.50906	up		2.00066	up	1.49066	up
	Zm00001d023768	bHLH	1.43749	0.523549	no	up		2.64589	up		2.13749	down	1.62749	no test
	Zm00001d006080	bHLH	1.59451	0.673109	no	up		2.80291	down		2.29451	down	1.78451	down
	Zm00001d031727	bHLH	3.17114	1.665	yes	up		4.37954	up		3.87114	down	3.36114	down
	Zm00001d007312	bHLH	1.25411	0.326666	no	up		2.46251	up		1.95411	up	1.44411	up
	Zm00001d004564	bHLH	1.23356	0.302825	no	up		2.44196	down		1.93356	up	1.42356	down
	Zm00001d043994	bHLH	1.19654	0.258872	no	up		2.40494	up		1.89654	down	1.38654	no test
	Zm00001d038897	bHLH	0.57152	-0.807125	no	down		1.77992	down		1.27152	down	0.76152	down
	Zm00001d003434	bHLH	0.87129	-0.198775	no	down		2.07969	down		1.57129	down	1.06129	no test
	Zm00001d021358	bHLH	1.11316	0.154657	no	up		2.32156	up		1.81316	down	1.30316	down
	Zm00001d008577	bHLH	0.979632	-0.0296878	no	down		2.18803	up		1.67963	up	1.16963	down
	Zm00001d003434	bHLH	4.04298	2.01542	yes	up		5.25138	up		4.74298	down	4.23298	no test
	Zm00001d027996	bHLH	0.757133	-0.401381	no	down		1.96553	down		1.45713	down	0.947133	up
	Zm00001d012391	bHLH	1.74339	0.801892	no	up		2.95179	down		2.44339	down	1.93339	down
	Zm00001d031727	bHLH	1.50812	0.592754	no	up		2.71652	down		2.20812	down	1.69812	up
	Zm00001d038291	bHLH	1	0	no test	no test		2.2084	up		1.7	no test	1.19	no test
	Zm00001d023769	bHLH	1.00043	0.000616828	no	up		2.20883	down		1.70043	down	1.19043	no test
	Zm00001d011486	bHLH	1.25239	0.324681	no	up		2.46079	down		1.95239	up	1.44239	down
	Zm00001d047893	bHLH	1.16394	0.219012	no	up		2.37234	down		1.86394	no test	1.35394	no test
	Zm00001d054044	bHLH	1.1721	0.2291	no	up		2.3805	down		1.8721	down	1.3621	up
	Zm00001d014945	bHLH	0.93109	-0.103008	no	down		2.13949	down		1.63109	down	1.12109	up
	Zm00001d021634	bHLH	1.75073	0.807959	no	up		2.95913	down		2.45073	down	1.94073	up
	Zm00001d004564	bHLH	1	0	no test	no test		2.2084	up		1.7	up	1.19	down
	Zm00001d019988	bHLH	0.997798	-0.0031806	no	down		2.2062	down		1.6978	down	1.1878	down
	Zm00001d027996	bHLH	2.24505	1.16675	no	up		3.45345	up		2.94505	down	2.43505	down
	Zm00001d024903	bHLH	3.11682	1.64008	no	up		4.32522	up		3.81682	down	3.30682	down
	Zm00001d028165	bHLH	0.59845	-0.740698	no	down		1.80685	down		1.29845	no test	0.78845	down
	Zm00001d004894	bHLH	0.209884	-2.25233	no	down		1.41828	down		0.909884	down	0.399884	up
	Zm00001d012702	bHLH	1.52975	0.613291	no	up		2.73815	up		2.22975	up	1.71975	down
	Zm00001d028750	bHLH	0.361125	-1.46943	yes	down		1.56952	no test		1.06112	up	0.551125	down
	Zm00001d047893	bHLH	1.13598	0.183943	no	up		2.34438	down		1.83598	up	1.32598	down
	Zm00001d025508	bHLH	0.625927	-0.675934	no	down		1.83433	up		1.32593	up	0.815927	down
	Zm00001d039933	bHLH	0.954761	-0.0667883	no	down		2.16316	down		1.65476	down	1.14476	up
	Zm00001d039936	bHLH	1.26492	0.339046	no	up		2.47332	up		1.96492	up	1.45492	up
	Zm00001d043441	bHLH	1	0	no test	no test		2.2084	down		1.7	down	1.19	up
	Zm00001d048687	bHLH	0.902392	-0.148175	no	down		2.11079	down		1.60239	down	1.09239	down
	Zm00001d029237	bHLH	0.31265	-1.67738	no	down		1.52105	up		1.01265	down	0.50265	down
	Zm00001d030557	bHLH	0.204853	-2.28734	no	down		1.41325	up		0.904853	up	0.394853	up
	Zm00001d031128	bHLH	0.689382	-0.536625	no	down		1.89778	up		1.38938	down	0.879382	down
	Zm00001d034851	bHLH	0.500521	-0.998497	no	down		1.70892	down		1.20052	down	0.690521	down
	Zm00001d038358	bHLH	0.704788	-0.504739	no	down		1.91319	up		1.40479	up	0.894788	up
	Zm00001d040697	bHLH	0.698434	-0.517803	no	down		1.90683	down		1.39843	down	0.888434	down
	Zm00001d012764	bHLH	1	0	no test	no test		2.2084	down		1.7	up	1.19	up
	Zm00001d014945	bHLH	1.30151	0.38019	no	up		2.50991	down		2.00151	down	1.49151	down
	Zm00001d018161	bHLH	1	0	no test	no test		2.2084	up		1.7	down	1.19	down
	Zm00001d019988	bHLH	0.631594	-0.66293	no	down		1.83999	no test		1.33159	up	0.821594	up
	Zm00001d024907	bHLH	1.14726	0.198187	no	up		2.35566	down		1.84726	up	1.33726	up
	Zm00001d027996	bHLH	1	0	no test	no test		2.2084	up		1.7	down	1.19	up
	Zm00001d029237	bHLH	0.805318	-0.31237	no	down		2.01372	up		1.50532	down	0.995318	down
	Zm00001d030557	bHLH	1.03146	0.044685	no	up		2.23986	up		1.73146	down	1.22146	no test
	Zm00001d032045	bHLH	0.57152	-0.807125	no	down		1.77992	down		1.27152	down	0.76152	up
	Zm00001d033100	bHLH	1.04147	0.0586167	no	up		2.24987	up		1.74147	no test	1.23147	up
	Zm00001d034851	bHLH	1.09971	0.137119	no	up		2.30811	down		1.79971	up	1.28971	up
	Zm00001d043601	bHLH	1	0	no test	no test		2.2084	down		1.7	down	1.19	down
	Zm00001d047893	bHLH	0.453799	-1.13987	yes	down		1.6622	down		1.1538	down	0.643799	down
	Zm00001d049187	bHLH	0.436764	-1.19507	no	down		1.64516	up		1.13676	up	0.626764	down
	Zm00001d008600	bHLH	0.959158	-0.0601594	no	down		2.16756	up		1.65916	up	1.14916	no test
	Zm00001d048913	bHLH	1	0	no test	no test		2.2084	no test		1.7	up	1.19	up
	Zm00001d025899	bHLH	1.00952	0.0136757	no	up		2.21792	down		1.70952	up	1.19952	up
	Zm00001d011486	bHLH	0.912352	-0.132338	no	down		2.12075	up		1.61235	up	1.10235	no test
	Zm00001d015569	bHLH	1.0513	0.0721732	no	up		2.2597	down		1.7513	up	1.2413	down
	Zm00001d025899	bHLH	0.675479	-0.566017	no	down		1.88388	up		1.37548	up	0.865479	up
	Zm00001d033751	bHLH	0.109079	-3.19655	no	down		1.31748	down		0.809079	up	0.299079	up
	Zm00001d000224	bHLH	1.05545	0.0778644	no	up		2.26385	down		1.75545	down	1.24545	up
	Zm00001d009821	bHLH	1.60221	0.68006	no	up		2.81061	up		2.30221	down	1.79221	no test
	Zm00001d015795	bHLH	1.19426	0.256119	no	up		2.40266	up		1.89426	up	1.38426	up
	Zm00001d021026	bHLH	1	0	no test	no test		2.2084	up		1.7	down	1.19	up
	Zm00001d033552	bHLH	0.451609	-1.14685	yes	down		1.66001	down		1.15161	up	0.641609	up
	Zm00001d048687	bHLH	0.375812	-1.41192	yes	down		1.58421	down		1.07581	down	0.565812	up
	Zm00001d048687	bHLH	1.2642	0.338225	no	up		2.4726	up		1.9642	up	1.4542	no test
	Zm00001d022111	bHLH	0.471649	-1.08421	yes	down		1.68005	up		1.17165	up	0.661649	up
	Zm00001d028427	bHLH	0.859589	-0.218281	no	down		2.06799	down		1.55959	no test	1.04959	up
	Zm00001d028572	bHLH	0.274285	-1.86625	yes	down		1.48268	up		0.974285	up	0.464285	down
	Zm00001d040697	bHLH	1.30803	0.387391	no	up		2.51643	up		2.00803	up	1.49803	down
	Zm00001d033623	bHLH	1	0	no test	no test		2.2084	up		1.7	up	1.19	up
	GRMZM5G808402	bHLH	0.411786	-1.28003	yes	down		1.62019	down		1.11179	up	0.601786	down
	Zm00001d034453	bHLH	2.1681	1.11643	no	up		3.3765	no test		2.8681	down	2.3581	down
	Zm00001d024037	bHLH	0.164555	-2.60335	no	down		1.37296	down		0.864555	up	0.354555	no test
	Zm00001d013873	bHLH	0.583429	-0.777371	no	down		1.79183	up		1.28343	no test	0.773429	no test
	Zm00001d015053	bHLH	1	0	no test	no test		2.2084	down		1.7	down	1.19	up
	Zm00001d014914	bHLH	0.766532	-0.383581	no	down		1.97493	down		1.46653	up	0.956532	up
	Zm00001d009738	bHLH	2.19084	1.13149	no	up		3.39924	up		2.89084	up	2.38084	down
	Zm00001d030557	bHLH	0.156359	-2.67707	no	down		1.36476	up		0.856359	down	0.346359	down
	Zm00001d030557	bHLH	0.631446	-0.663269	no	down		1.83985	down		1.33145	down	0.821446	down
	Zm00001d002351	bHLH	0.839777	-0.251922	no	down		2.04818	up		1.53978	up	1.02978	up
	Zm00001d033747	bHLH	1.03654	0.0517817	no	up		2.24494	down		1.73654	down	1.22654	down
	Zm00001d000279	bHLH	0.348638	-1.5202	yes	down		1.55704	up		1.04864	up	0.538638	down
	Zm00001d007952	bHLH	0.308128	-1.6984	no	down		1.51653	up		1.00813	down	0.498128	up
	Zm00001d028282	bHLH	0.240166	-2.0579	yes	down		1.44857	no test		0.940166	down	0.430166	no test
	Zm00001d011285	bHLH	0.633932	-0.6576	no	down		1.84233	up		1.33393	up	0.823932	up
	Zm00001d018617	bHLH	1	0	no test	no test		2.2084	no test		1.7	no test	1.19	no test
	Zm00001d042540	bHLH	1	0	no test	no test		2.2084	no test		1.7	down	1.19	down
	GRMZM5G856777	bHLH	0.341998	-1.54794	yes	down		1.5504	no test		1.042	down	0.531998	up
	Zm00001d048709	bHLH	0.398679	-1.3267	yes	down		1.60708	down		1.09868	down	0.588679	down
	Zm00001d034453	bHLH	0.359828	-1.47462	yes	down		1.56823	no test		1.05983	down	0.549828	down
	Zm00001d032480	bHLH	1.08311	0.115178	no	up		2.29151	up		1.78311	down	1.27311	down
	Zm00001d015054	bHLH	0.486931	-1.03821	yes	down		1.69533	up		1.18693	down	0.676931	no test
	Zm00001d018184	bHLH	1.11445	0.156336	no	up		2.32285	down		1.81445	down	1.30445	no test
	Zm00001d024037	bHLH	2.81986	1.49562	no	up		4.02826	no test		3.51986	no test	3.00986	up
	Zm00001d033747	bHLH	1.02254	0.0321605	no	up		2.23094	down		1.72254	up	1.21254	up
	Zm00001d033747	bHLH	0.325841	-1.61776	yes	down		1.53424	no test		1.02584	no test	0.515841	down
	Zm00001d024486	bHLH	0.62729	-0.672795	no	down		1.83569	down		1.32729	down	0.81729	up
	Zm00001d044504	bHLH	1	0	no test	no test		2.2084	down		1.7	up	1.19	no test
	Zm00001d002351	bHLH	0.307272	-1.70241	no	down		1.51567	up		1.00727	no test	0.497272	up
	Zm00001d014606	bHLH	0.150715	-2.7301	no	down		1.35912	no test		0.850715	down	0.340715	down
	Zm00001d034186	bHLH	1.27948	0.355563	no	up		2.48788	up		1.97948	up	1.46948	down
	Zm00001d044396	bHLH	0.741418	-0.43164	no	down		1.94982	down		1.44142	down	0.931418	down
	Zm00001d039394	bHLH	1.49166	0.576917	no	up		2.70006	up		2.19166	up	1.68166	down
	Zm00001d000417	bHLH	0.57152	-0.807125	no	down		1.77992	down		1.27152	up	0.76152	down
	Zm00001d048709	bHLH	1.61341	0.690117	no	up		2.82181	down		2.31341	no test	1.80341	down
	Zm00001d040509	bHLH	0.564897	-0.82394	no	down		1.7733	up		1.2649	down	0.754897	down
	Zm00001d049732	bHLH	0.702907	-0.508595	no	down		1.91131	down		1.40291	down	0.892907	down
	Zm00001d043158	bHLH	0.723529	-0.466878	no	down		1.93193	no test		1.42353	down	0.913529	down
	Zm00001d007312	bHLH	3.13827	1.64997	no	up		4.34667	no test		3.83827	no test	3.32827	up
	Zm00001d035055	bHLH	0.978297	-0.0316562	no	down		2.1867	down		1.6783	up	1.1683	no test
	Zm00001d007952	bHLH	0.90977	-0.136426	no	down		2.11817	down		1.60977	down	1.09977	down
	Zm00001d037359	bHLH	0.770869	-0.375442	no	down		1.97927	up		1.47087	up	0.960869	down
	Zm00001d008651	bHLH	1.04257	0.0601446	no	up		2.25097	up		1.74257	down	1.23257	no test
	Zm00001d048087	bHLH	0.881701	-0.181638	no	down		2.0901	up		1.5817	down	1.0717	down
	Zm00001d050889	bHLH	1.12756	0.173206	no	up		2.33596	up		1.82756	up	1.31756	down
	Zm00001d044819	bHLH	0.937961	-0.0924009	no	down		2.14636	no test		1.63796	up	1.12796	down
	Zm00001d042541	bHLH	0.996951	-0.004405	no	down		2.20535	down		1.69695	up	1.18695	down
	Zm00001d000260	bHLH	0.988327	-0.0169402	no	down		2.19673	down		1.68833	no test	1.17833	up
	Zm00001d041776	bHLH	0.556106	-0.846569	no	down		1.76451	up		1.25611	down	0.746106	up
	Zm00001d034030	bHLH	0.280215	-1.83539	no	down		1.48861	no test		0.980215	down	0.470215	down
	Zm00001d044122	bHLH	1.07981	0.110782	no	up		2.28821	up		1.77981	up	1.26981	down
	Zm00001d041776	bHLH	0.653411	-0.613938	no	down		1.86181	no test		1.35341	down	0.843411	up
	Zm00001d051359	bHLH	0.195843	-2.35223	no	down		1.40424	up		0.895843	down	0.385843	down
	Zm00001d038332	bHLH	0.314979	-1.66667	yes	down		1.52338	no test		1.01498	down	0.504979	down
	Zm00001d052551	bHLH	3.99225	1.9972	no	up		5.20065	no test		4.69225	up	4.18225	no test
	Zm00001d005658	bHLH	0.59845	-0.740698	no	down		1.80685	down		1.29845	no test	0.78845	down
	Zm00001d022453	bHLH	1.15545	0.208458	no	up		2.36385	up		1.85545	down	1.34545	up
	Zm00001d037182	bZIP	0.307272	-1.70241	no	down		1.51567	no test		1.00727	up	0.497272	down
	Zm00001d044146	bZIP	0.396307	-1.33531	yes	down		1.60471	no test		1.09631	down	0.586307	down
	Zm00001d000272	bZIP	2.25606	1.1738	yes	up		3.46446	up		2.95606	down	2.44606	down
	Zm00001d041777	bZIP	1.165	0.220328	no	up		2.3734	down		1.865	no test	1.355	up
	Zm00001d040508	bZIP	1.30151	0.380181	no	up		2.50991	down		2.00151	down	1.49151	up
	Zm00001d041777	bZIP	0.463886	-1.10816	yes	down		1.67229	up		1.16389	up	0.653886	down
	Zm00001d047981	bZIP	1.37045	0.454653	no	up		2.57885	down		2.07045	down	1.56045	up
	Zm00001d005663	bZIP	1.03584	0.0508003	no	up		2.24424	down		1.73584	down	1.22584	up
	Zm00001d024734	bZIP	1	0	no test	no test		2.2084	down		1.7	down	1.19	down
	Zm00001d009738	bZIP	1.19086	0.252005	no	up		2.39926	down		1.89086	up	1.38086	up
	Zm00001d048413	bZIP	1.0106	0.0152184	no	up		2.219	down		1.7106	down	1.2006	down
	Zm00001d012391	bZIP	1.31556	0.395678	no	up		2.52396	no test		2.01556	down	1.50556	down
	Zm00001d014606	bZIP	1.02087	0.0297973	no	up		2.22927	no test		1.72087	down	1.21087	up
	Zm00001d014914	bZIP	0.715768	-0.482437	no	down		1.92417	up		1.41577	down	0.905768	down
	Zm00001d015053	bZIP	0.84585	-0.241527	no	down		2.05425	down		1.54585	no test	1.03585	up
	Zm00001d015054	bZIP	0.179891	-2.4748	no	down		1.38829	no test		0.879891	no test	0.369891	down
	Zm00001d018061	bZIP	0.924296	-0.113573	no	down		2.1327	down		1.6243	down	1.1143	up
	Zm00001d018184	bZIP	0.664908	-0.588773	no	down		1.87331	down		1.36491	down	0.854908	up
	Zm00001d018617	bZIP	1.46998	0.555796	no	up		2.67838	up		2.16998	down	1.65998	up
	Zm00001d019060	bZIP	1	0	no test	no test		2.2084	down		1.7	up	1.19	up
	Zm00001d019629	bZIP	1	0	no test	no test		2.2084	up		1.7	down	1.19	up
	Zm00001d020008	bZIP	2.35705	1.23698	yes	up		3.56545	up		3.05705	up	2.54705	up
	Zm00001d020686	bZIP	0.611037	-0.710668	no	down		1.81944	down		1.31104	up	0.801037	up
	Zm00001d022453	bZIP	1.19704	0.259471	no	up		2.40544	down		1.89704	up	1.38704	up
	Zm00001d024037	bZIP	0.107556	-3.21684	no	down		1.31596	down		0.807556	down	0.297556	no test
	Zm00001d024486	bZIP	1.90117	0.92689	no	up		3.10957	up		2.60117	down	2.09117	down
	Zm00001d024734	bZIP	2.18756	1.12932	yes	up		3.39596	down		2.88756	no test	2.37756	down
	Zm00001d025943	bZIP	0.635006	-0.655158	no	down		1.84341	down		1.33501	down	0.825006	no test
	Zm00001d028282	bZIP	1.07804	0.108404	no	up		2.28644	up		1.77804	down	1.26804	down
	Zm00001d031934	bZIP	1.27928	0.355334	no	up		2.48768	down		1.97928	up	1.46928	no test
	Zm00001d032311	bZIP	1.0804	0.111567	no	up		2.2888	no test		1.7804	down	1.2704	up
	Zm00001d034186	bZIP	0.814323	-0.296326	no	down		2.02272	up		1.51432	up	1.00432	down
	Zm00001d034453	bZIP	2.39728	1.2614	yes	up		3.60568	down		3.09728	down	2.58728	down
	Zm00001d035055	bZIP	0.977337	-0.0330714	no	down		2.18574	up		1.67734	up	1.16734	up
	Zm00001d037182	bZIP	0.981062	-0.0275836	no	down		2.18946	up		1.68106	down	1.17106	up
	Zm00001d037359	bZIP	1.21329	0.278926	no	up		2.42169	down		1.91329	down	1.40329	down
	Zm00001d038332	bZIP	0.297107	-1.75094	yes	down		1.50551	up		0.997107	down	0.487107	down
	Zm00001d038665	bZIP	1.10042	0.138059	no	up		2.30882	no test		1.80042	up	1.29042	up
	Zm00001d039394	bZIP	1.68848	0.755723	no	up		2.89688	up		2.38848	down	1.87848	no test
	Zm00001d041776	bZIP	1.75843	0.814287	no	up		2.96683	up		2.45843	down	1.94843	up
	Zm00001d041777	bZIP	1.06506	0.0909299	no	up		2.27346	no test		1.76506	down	1.25506	no test
	Zm00001d044122	bZIP	0.391113	-1.35434	yes	down		1.59951	up		1.09111	up	0.581113	up
	Zm00001d047981	bZIP	1	0	no test	no test		2.2084	up		1.7	down	1.19	down
	Zm00001d048087	bZIP	1	0	no test	no test		2.2084	down		1.7	up	1.19	no test
	Zm00001d048413	bZIP	0.175656	-2.50918	yes	down		1.38406	down		0.875656	down	0.365656	down
	Zm00001d048709	bZIP	0.849552	-0.235225	no	down		2.05795	up		1.54955	down	1.03955	no test
	Zm00001d051194	bZIP	1.09966	0.137061	no	up		2.30806	down		1.79966	down	1.28966	no test
	Zm00001d051359	bZIP	1.306	0.385158	no	up		2.5144	no test		2.006	down	1.496	up
	Zm00001d052136	bZIP	0.89983	-0.152275	no	down		2.10823	up		1.59983	down	1.08983	up
	Zm00001d019850	bZIP	0.816505	-0.292465	no	down		2.02491	up		1.51651	up	1.00651	down
	Zm00001d005658	bZIP	0.204853	-2.28734	no	down		1.41325	no test		0.904853	down	0.394853	up
	Zm00001d002351	bZIP	1.12808	0.17387	no	up		2.33648	down		1.82808	down	1.31808	no test
	Zm00001d019527	bZIP	0.322562	-1.63235	no	down		1.53096	up		1.02256	down	0.512562	down
	Zm00001d018809	bZIP	0.990515	-0.0137494	no	down		2.19891	up		1.69051	up	1.18051	up
	GRMZM5G808402	bZIP	0.902183	-0.148508	no	down		2.11058	up		1.60218	down	1.09218	down
	Zm00001d040508	bZIP	0.899859	-0.152228	no	down		2.10826	up		1.59986	up	1.08986	up
	Zm00001d009738	bZIP	0.557672	-0.842511	no	down		1.76607	no test		1.25767	down	0.747672	up
	Zm00001d012391	bZIP	1.26261	0.336413	no	up		2.47101	up		1.96261	down	1.45261	down
	Zm00001d000279	bZIP	0.490079	-1.02891	no	down		1.69848	down		1.19008	up	0.680079	up
	Zm00001d019060	bZIP	1.32191	0.402625	no	up		2.53031	no test		2.02191	up	1.51191	no test
	Zm00001d018061	bZIP	0.697422	-0.519895	no	down		1.90582	up		1.39742	up	0.887422	down
	Zm00001d038665	bZIP	0.964897	-0.0515534	no	down		2.1733	down		1.6649	down	1.1549	up
	Zm00001d030557	bZIP	0.946692	-0.0790331	no	down		2.15509	up		1.64669	up	1.13669	up
	Zm00001d025943	bZIP	1	0	no test	no test		2.2084	down		1.7	up	1.19	up
	Zm00001d047981	bZIP	1.22639	0.294415	no	up		2.43479	up		1.92639	no test	1.41639	up
	Zm00001d014840	bZIP	1.06922	0.096553	no	up		2.27762	up		1.76922	up	1.25922	up
	Zm00001d009738	bZIP	0.342003	-1.54792	yes	down		1.5504	up		1.042	up	0.532003	up
	Zm00001d009738	bZIP	0.916186	-0.126288	no	down		2.12459	up		1.61619	up	1.10619	up
	Zm00001d047981	bZIP	0.986612	-0.0194446	no	down		2.19501	down		1.68661	up	1.17661	up
	Zm00001d032311	bZIP	0.981531	-0.0268948	no	down		2.18993	no test		1.68153	down	1.17153	down
	Zm00001d041776	bZIP	0.216935	-2.20467	no	down		1.42533	up		0.916935	down	0.406935	down
	Zm00001d000417	bZIP	1.2533	0.325737	no	up		2.4617	down		1.9533	down	1.4433	up
	Zm00001d048558	bZIP	1.19339	0.255064	no	up		2.40179	up		1.89339	down	1.38339	up
	Zm00001d000260	bZIP	0.523159	-0.934678	no	down		1.73156	up		1.22316	down	0.713159	down
	Zm00001d052273	bZIP	1	0	no test	no test		2.2084	up		1.7	up	1.19	down
	Zm00001d028427	bZIP	1	0	no test	no test		2.2084	up		1.7	down	1.19	up
	Zm00001d018061	bZIP	1.15599	0.209134	no	up		2.36439	down		1.85599	down	1.34599	down
	Zm00001d048903	bZIP	1.16062	0.214891	no	up		2.36902	up		1.86062	up	1.35062	down
	Zm00001d020008	bZIP	0.588576	-0.764698	no	down		1.79698	down		1.28858	up	0.778576	down
	Zm00001d030557	bZIP	1	0	no test	no test		2.2084	up		1.7	down	1.19	up
	Zm00001d033747	bZIP	1.28347	0.360052	no	up		2.49187	down		1.98347	up	1.47347	up
	Zm00001d051359	bZIP	0.901471	-0.149647	no	down		2.10987	no test		1.60147	up	1.09147	up
	Zm00001d000279	bZIP	1.10602	0.145375	no	up		2.31442	up		1.80602	up	1.29602	up
	Zm00001d000272	bZIP	1.11316	0.154658	no	up		2.32156	down		1.81316	up	1.30316	up
	Zm00001d041777	bZIP	0.858982	-0.219301	no	down		2.06738	down		1.55898	up	1.04898	up
	Zm00001d028252	bZIP	1.21585	0.281968	no	up		2.42425	down		1.91585	no test	1.40585	up
	Zm00001d024037	bZIP	8.3394	3.05994	no	up		9.5478	down		9.0394	up	8.5294	up
	Zm00001d019060	bZIP	0.755368	-0.404748	no	down		1.96377	down		1.45537	no test	0.945368	up
	Zm00001d048087	bZIP	0.67488	-0.567298	no	down		1.88328	no test		1.37488	down	0.86488	up
	Zm00001d024963	bZIP	0.974784	-0.036845	no	down		2.18318	down		1.67478	up	1.16478	up
	GRMZM5G856777	bZIP	0.158108	-2.66101	yes	down		1.36651	no test		0.858108	up	0.348108	up
	Zm00001d040509	bZIP	0.841167	-0.249537	no	down		2.04957	up		1.54117	up	1.03117	up
	Zm00001d051194	bZIP	1.1403	0.189408	no	up		2.3487	up		1.8403	up	1.3303	down
	Zm00001d009738	bZIP	0.292208	-1.77493	no	down		1.50061	no test		0.992208	down	0.482208	down
	Zm00001d020008	bZIP	1.39392	0.479149	no	up		2.60232	down		2.09392	up	1.58392	down
	Zm00001d051359	bZIP	1.08284	0.114823	no	up		2.29124	up		1.78284	down	1.27284	up
	Zm00001d031303	bZIP	0.986904	-0.0190183	no	down		2.1953	down		1.6869	down	1.1769	down
	Zm00001d018965	bZIP	0.659222	-0.601164	no	down		1.86762	down		1.35922	down	0.849222	up
	Zm00001d012391	bZIP	1.06732	0.0939906	no	up		2.27572	down		1.76732	down	1.25732	up
	Zm00001d020984	bZIP	0.850955	-0.232845	no	down		2.05936	down		1.55096	down	1.04096	up
	Zm00001d025943	bZIP	0.843814	-0.245003	no	down		2.05221	up		1.54381	down	1.03381	down
	Zm00001d019629	bZIP	0.37802	-1.40346	no	down		1.58642	down		1.07802	up	0.56802	down
	Zm00001d029699	bZIP	1	0	no test	no test		2.2084	up		1.7	down	1.19	no test
	GRMZM5G876913	bZIP	0.942856	-0.0848909	no	down		2.15126	down		1.64286	down	1.13286	no test
	Zm00001d043158	bZIP	0.797595	-0.326271	no	down		2.006	down		1.4976	down	0.987595	down
	Zm00001d033747	bZIP	0.403007	-1.31112	yes	down		1.61141	down		1.10301	no test	0.593007	down
	Zm00001d005658	bZIP	0.413094	-1.27546	yes	down		1.62149	down		1.11309	down	0.603094	up
	Zm00001d005663	bZIP	1.05505	0.0773159	no	up		2.26345	up		1.75505	up	1.24505	down
	Zm00001d006880	bZIP	1.70008	0.765605	no	up		2.90848	down		2.40008	down	1.89008	up
	Zm00001d007312	bZIP	1.74897	0.806503	no	up		2.95737	down		2.44897	down	1.93897	down
	Zm00001d007952	bZIP	0.0904404	-3.46689	no	down		1.29884	no test		0.79044	up	0.28044	up
	Zm00001d008651	bZIP	0.979287	-0.0301966	no	down		2.18769	down		1.67929	down	1.16929	no test
	Zm00001d009738	bZIP	1.03845	0.054427	no	up		2.24685	down		1.73845	no test	1.22845	up
	Zm00001d011285	bZIP	1.50177	0.586666	no	up		2.71017	down		2.20177	down	1.69177	up
	Zm00001d012391	bZIP	1.16595	0.221505	no	up		2.37435	down		1.86595	down	1.35595	up
	Zm00001d014606	bZIP	0.97931	-0.0301629	no	down		2.18771	up		1.67931	down	1.16931	up
	Zm00001d014840	bZIP	2.45061	1.29314	yes	up		3.65901	down		3.15061	no test	2.64061	down
	Zm00001d014914	bZIP	1	0	no test	no test		2.2084	up		1.7	up	1.19	up
	Zm00001d018061	bZIP	0.598568	-0.740414	no	down		1.80697	down		1.29857	up	0.788568	no test
	Zm00001d018184	bZIP	0.523903	-0.932629	no	down		1.7323	down		1.2239	up	0.713903	down
	Zm00001d018404	bZIP	1.03607	0.0511238	no	up		2.24447	down		1.73607	down	1.22607	up
	Zm00001d018809	bZIP	1.74438	0.80271	no	up		2.95278	up		2.44438	no test	1.93438	up
	Zm00001d018965	bZIP	1.09846	0.135488	no	up		2.30686	down		1.79846	down	1.28846	down
	Zm00001d019060	bZIP	1.5955	0.674012	no	up		2.8039	up		2.2955	down	1.7855	up
	Zm00001d019527	bZIP	1.21465	0.280541	no	up		2.42305	down		1.91465	up	1.40465	up
	Zm00001d020008	bZIP	0.456432	-1.13153	yes	down		1.66483	up		1.15643	down	0.646432	no test
	Zm00001d020064	bZIP	1	0	no test	no test		2.2084	down		1.7	up	1.19	no test
	Zm00001d020686	bZIP	0.594009	-0.751445	no	down		1.80241	down		1.29401	up	0.784009	no test
	Zm00001d020984	bZIP	1.14074	0.189976	no	up		2.34914	down		1.84074	down	1.33074	no test
	Zm00001d022453	bZIP	1.16369	0.218706	no	up		2.37209	up		1.86369	down	1.35369	up
	Zm00001d024037	bZIP	0.881353	-0.182207	no	down		2.08975	up		1.58135	down	1.07135	down
	Zm00001d024734	bZIP	0.8862	-0.174296	no	down		2.0946	down		1.5862	down	1.0762	down
	Zm00001d024963	bZIP	0.319359	-1.64675	no	down		1.52776	down		1.01936	down	0.509359	down
	Zm00001d025943	bZIP	1.05409	0.075992	no	up		2.26249	down		1.75409	down	1.24409	down
	Zm00001d028282	bZIP	0.221729	-2.17313	yes	down		1.43013	down		0.921729	down	0.411729	up
	Zm00001d028427	bZIP	0.0654532	-3.93339	yes	down		1.27385	up		0.765453	down	0.255453	down
	Zm00001d029699	bZIP	1.01259	0.0180566	no	up		2.22099	down		1.71259	down	1.20259	no test
	Zm00001d030557	bZIP	1.00656	0.00942875	no	up		2.21496	down		1.70656	down	1.19656	down
	Zm00001d031303	bZIP	0.99923	-0.00111104	no	down		2.20763	down		1.69923	down	1.18923	no test
	Zm00001d031934	bZIP	1.1899	0.250837	no	up		2.3983	down		1.8899	down	1.3799	down
	Zm00001d032311	bZIP	0.46461	-1.10591	no	down		1.67301	no test		1.16461	down	0.65461	down
	Zm00001d033747	bZIP	0.244311	-2.03321	no	down		1.45271	down		0.944311	down	0.434311	down
	Zm00001d034186	bZIP	1.30127	0.37992	no	up		2.50967	up		2.00127	down	1.49127	down
	Zm00001d034453	bZIP	0.935939	-0.0955141	no	down		2.14434	no test		1.63594	down	1.12594	down
	Zm00001d035055	bZIP	0.746523	-0.421741	no	down		1.95492	down		1.44652	down	0.936523	up
	Zm00001d037182	bZIP	1	0	no test	no test		2.2084	down		1.7	up	1.19	down
	Zm00001d037359	bZIP	1	0	no test	no test		2.2084	down		1.7	down	1.19	up
	Zm00001d038332	bZIP	1.42211	0.508034	no	up		2.63051	up		2.12211	down	1.61211	down
	Zm00001d038665	bZIP	1.2371	0.306957	no	up		2.4455	down		1.9371	down	1.4271	down
	Zm00001d041776	bZIP	0.454759	-1.13682	yes	down		1.66316	down		1.15476	up	0.644759	no test
	Zm00001d041777	C2H2	1.12006	0.163571	no	up		2.32846	down		1.82006	down	1.31006	up
	Zm00001d043621	C2H2	0.839193	-0.252925	no	down		2.04759	no test		1.53919	up	1.02919	down
	Zm00001d043965	C2H2	0.305309	-1.71166	yes	down		1.51371	down		1.00531	down	0.495309	down
	Zm00001d043994	C2H2	1.07825	0.108692	no	up		2.28665	up		1.77825	up	1.26825	up
	Zm00001d044122	C2H2	1.26983	0.344631	no	up		2.47823	up		1.96983	down	1.45983	down
	Zm00001d044146	C2H2	0.874844	-0.192902	no	down		2.08324	up		1.57484	up	1.06484	down
	Zm00001d044396	C2H2	1.06852	0.0956196	no	up		2.27692	up		1.76852	up	1.25852	down
	Zm00001d047981	C2H2	0.954816	-0.0667057	no	down		2.16322	down		1.65482	down	1.14482	down
	Zm00001d048087	C2H2	1	0	no test	no test		2.2084	up		1.7	down	1.19	down
	Zm00001d048413	C2H2	1.06927	0.0966256	no	up		2.27767	down		1.76927	down	1.25927	down
	Zm00001d048558	C2H2	0.721943	-0.470042	no	down		1.93034	down		1.42194	up	0.911943	down
	Zm00001d048709	C2H2	0.422922	-1.24154	yes	down		1.63132	down		1.12292	up	0.612922	down
	Zm00001d048903	C2H2	0.862604	-0.21323	no	down		2.071	up		1.5626	up	1.0526	down
	Zm00001d049732	C2H2	0.363231	-1.46104	yes	down		1.57163	down		1.06323	up	0.553231	up
	Zm00001d050082	C2H2	0.944583	-0.0822501	no	down		2.15298	down		1.64458	up	1.13458	no test
	Zm00001d050889	C2H2	0.27763	-1.84876	yes	down		1.48603	up		0.97763	down	0.46763	down
	Zm00001d051194	C2H2	1.62428	0.699801	no	up		2.83268	down		2.32428	up	1.81428	down
	Zm00001d051359	C2H2	0.556574	-0.845355	no	down		1.76497	up		1.25657	down	0.746574	up
	Zm00001d052136	C2H2	0.918375	-0.122845	no	down		2.12677	down		1.61837	up	1.10837	up
	Zm00001d052551	C2H2	0.911768	-0.133261	no	down		2.12017	down		1.61177	up	1.10177	down
	Zm00001d030557	C2H2	1.26073	0.334257	no	up		2.46913	up		1.96073	up	1.45073	up
	Zm00001d041309	C2H2	1.1109	0.151735	no	up		2.3193	up		1.8109	no test	1.3009	up
	Zm00001d002374	C2H2	0.18774	-2.41319	yes	down		1.39614	down		0.88774	up	0.37774	up
	Zm00001d020390	C2H2	1.33317	0.414857	no	up		2.54157	down		2.03317	down	1.52317	down
	Zm00001d020984	C2H2	1.30807	0.387443	no	up		2.51647	down		2.00807	down	1.49807	down
	Zm00001d038332	C2H2	0.207556	-2.26843	yes	down		1.41596	down		0.907556	up	0.397556	down
	Zm00001d005663	C2H2	1.05724	0.0803028	no	up		2.26564	no test		1.75724	up	1.24724	up
	GRMZM5G876913	C2H2	1.12607	0.171302	no	up		2.33447	up		1.82607	down	1.31607	no test
	Zm00001d052136	C2H2	0.974359	-0.0374749	no	down		2.18276	down		1.67436	no test	1.16436	up
	Zm00001d006753	C2H2	1.24876	0.320497	no	up		2.45716	down		1.94876	down	1.43876	down
	Zm00001d028561	C2H2	1.27452	0.349949	no	up		2.48292	up		1.97452	down	1.46452	down
	Zm00001d013707	C2H2	1.38646	0.471406	no	up		2.59486	up		2.08646	down	1.57646	down
	Zm00001d039566	C2H2	0.207176	-2.27107	yes	down		1.41558	up		0.907176	down	0.397176	down
	Zm00001d018738	C2H2	1.14786	0.198951	no	up		2.35626	up		1.84786	no test	1.33786	up
	Zm00001d047542	C2H2	0.55284	-0.855067	no	down		1.76124	up		1.25284	down	0.74284	down
	Zm00001d038275	C2H2	0.563949	-0.826362	no	down		1.77235	up		1.26395	no test	0.753949	down
	Zm00001d047799	C2H2	0.370302	-1.43322	yes	down		1.5787	up		1.0703	down	0.560302	no test
	Zm00001d009738	C2H2	0.754622	-0.406175	no	down		1.96302	up		1.45462	down	0.944622	up
	Zm00001d020984	C2H2	0.913647	-0.130291	no	down		2.12205	down		1.61365	down	1.10365	down
	Zm00001d031921	C2H2	0.409241	-1.28898	yes	down		1.61764	down		1.10924	up	0.599241	down
	Zm00001d005663	C2H2	0.830404	-0.268114	no	down		2.0388	up		1.5304	down	1.0204	down
	Zm00001d033747	C2H2	0.856437	-0.223581	no	down		2.06484	down		1.55644	down	1.04644	no test
	Zm00001d047981	C2H2	0.767355	-0.382033	no	down		1.97576	up		1.46736	down	0.957355	down
	GRMZM5G855343	C2H2	1.15053	0.202298	no	up		2.35893	down		1.85053	up	1.34053	up
	Zm00001d052543	C2H2	0.994925	-0.00734034	no	down		2.20332	up		1.69492	up	1.18492	up
	Zm00001d028427	C3H	0.994081	-0.0085651	no	down		2.20248	up		1.69408	down	1.18408	up
	Zm00001d000279	C3H	0.95887	-0.0605934	no	down		2.16727	no test		1.65887	up	1.14887	up
	Zm00001d038665	C3H	0.904033	-0.145553	no	down		2.11243	up		1.60403	down	1.09403	down
	Zm00001d002143	C3H	0.580387	-0.784914	no	down		1.78879	up		1.28039	down	0.770387	down
	GRMZM5G818111	C3H	0.627156	-0.673105	no	down		1.83556	up		1.32716	down	0.817156	no test
	Zm00001d008841	C3H	0.713883	-0.486241	no	down		1.92228	up		1.41388	up	0.903883	down
	Zm00001d019850	C3H	1.12797	0.173726	no	up		2.33637	down		1.82797	up	1.31797	down
	Zm00001d047909	C3H	1.13406	0.181499	no	up		2.34246	up		1.83406	down	1.32406	up
	Zm00001d028427	C3H	1.28395	0.36059	no	up		2.49235	no test		1.98395	down	1.47395	down
	Zm00001d050082	C3H	0.924993	-0.112486	no	down		2.13339	down		1.62499	down	1.11499	up
	Zm00001d031934	C3H	1.19885	0.261653	no	up		2.40725	up		1.89885	up	1.38885	down
	Zm00001d043994	C3H	1.11237	0.153637	no	up		2.32077	up		1.81237	down	1.30237	down
	Zm00001d007312	C3H	0.934279	-0.0980748	no	down		2.14268	down		1.63428	down	1.12428	down
	Zm00001d009738	C3H	1.05632	0.0790445	no	up		2.26472	down		1.75632	down	1.24632	down
	GRMZM5G808402	C3H	1.00469	0.00675023	no	up		2.21309	up		1.70469	down	1.19469	no test
	Zm00001d043965	C3H	1.54252	0.625288	no	up		2.75092	down		2.24252	down	1.73252	no test
	Zm00001d020686	C3H	0.975868	-0.0352426	no	down		2.18427	up		1.67587	up	1.16587	no test
	Zm00001d005663	C3H	0.956933	-0.0635096	no	down		2.16533	down		1.65693	up	1.14693	up
	Zm00001d007312	C3H	1.29051	0.367941	no	up		2.49891	down		1.99051	down	1.48051	up
	Zm00001d028427	C3H	1.05115	0.0719678	no	up		2.25955	up		1.75115	up	1.24115	up
	Zm00001d007312	C3H	1.82414	0.867214	no	up		3.03254	no test		2.52414	up	2.01414	down
	Zm00001d018738	C3H	1.28844	0.365624	no	up		2.49684	down		1.98844	down	1.47844	down
	Zm00001d000279	C3H	1.97845	0.984369	no	up		3.18685	down		2.67845	up	2.16845	up
	Zm00001d006880	C3H	0.959746	-0.0592757	no	down		2.16815	down		1.65975	down	1.14975	up
	Zm00001d043621	C3H	1.1171	0.159754	no	up		2.3255	down		1.8171	down	1.3071	up
	Zm00001d018738	C3H	0.874085	-0.194154	no	down		2.08249	down		1.57409	up	1.06409	up
	Zm00001d000279	C3H	0.678958	-0.558606	no	down		1.88736	down		1.37896	up	0.868958	down
	Zm00001d008651	C3H	1.19108	0.252273	no	up		2.39948	down		1.89108	up	1.38108	no test
	Zm00001d006254	C3H	0.81782	-0.290145	no	down		2.02622	no test		1.51782	down	1.00782	up
	Zm00001d009738	C3H	0.408082	-1.29307	no	down		1.61648	up		1.10808	down	0.598082	down
	Zm00001d047799	C3H	0.348845	-1.51934	yes	down		1.55725	no test		1.04885	down	0.538845	no test
	GRMZM5G811749	C3H	1.11067	0.151432	no	up		2.31907	down		1.81067	up	1.30067	down
	Zm00001d047799	C3H	0.893456	-0.162532	no	down		2.10186	up		1.59346	down	1.08346	no test
	GRMZM5G845244	C3H	1.18262	0.241992	no	up		2.39102	no test		1.88262	down	1.37262	up
	Zm00001d030557	C3H	1	0	no test	no test		2.2084	down		1.7	down	1.19	down
	Zm00001d030557	C3H	1	0	no test	no test		2.2084	up		1.7	down	1.19	down
	Zm00001d009738	C3H	0.809701	-0.304539	no	down		2.0181	down		1.5097	down	0.999701	up
	Zm00001d005663	C3H	1.0309	0.0439079	no	up		2.2393	up		1.7309	down	1.2209	down
	Zm00001d003015	C3H	1.28548	0.362311	no	up		2.49388	up		1.98548	up	1.47548	up
	Zm00001d003016	C3H	0.772181	-0.372988	no	down		1.98058	no test		1.47218	down	0.962181	no test
	Zm00001d003381	C3H	1.03305	0.0469165	no	up		2.24145	down		1.73305	up	1.22305	up
	Zm00001d005279	C3H	1.28274	0.359231	no	up		2.49114	down		1.98274	up	1.47274	down
	Zm00001d007952	C3H	1.3164	0.396602	no	up		2.5248	down		2.0164	down	1.5064	up
	Zm00001d014467	C3H	0.931845	-0.101838	no	down		2.14024	no test		1.63184	down	1.12184	down
	Zm00001d014601	C3H	0.872443	-0.196867	no	down		2.08084	up		1.57244	up	1.06244	down
	Zm00001d014606	C3H	1.18029	0.239138	no	up		2.38869	down		1.88029	no test	1.37029	no test
	Zm00001d017276	C3H	0.909592	-0.136709	no	down		2.11799	up		1.60959	down	1.09959	no test
	Zm00001d017279	C3H	1.11031	0.150966	no	up		2.31871	down		1.81031	up	1.30031	down
	Zm00001d020400	C3H	1.53401	0.61731	no	up		2.74241	down		2.23401	down	1.72401	no test
	Zm00001d022453	C3H	0.960288	-0.0584616	no	down		2.16869	up		1.66029	up	1.15029	up
	Zm00001d022457	C3H	1.13302	0.180173	no	up		2.34142	up		1.83302	down	1.32302	up
	Zm00001d024314	C3H	0.926192	-0.110617	no	down		2.13459	up		1.62619	down	1.11619	up
	Zm00001d024734	C3H	0.966699	-0.0488609	no	down		2.1751	no test		1.6667	up	1.1567	down
	Zm00001d027710	C3H	1.70313	0.768186	no	up		2.91153	down		2.40313	up	1.89313	no test
	Zm00001d031635	C3H	0.938241	-0.0919701	no	down		2.14664	down		1.63824	up	1.12824	down
	Zm00001d035055	C3H	0.919359	-0.121299	no	down		2.12776	up		1.61936	down	1.10936	up
	Zm00001d035336	C3H	1.13965	0.188596	no	up		2.34805	down		1.83965	up	1.32965	down
	Zm00001d037359	C3H	0.948579	-0.0761599	no	down		2.15698	down		1.64858	down	1.13858	down
	Zm00001d043238	C3H	1	0	no test	no test		2.2084	down		1.7	down	1.19	down
	Zm00001d045043	C3H	0.856011	-0.224299	no	down		2.06441	up		1.55601	down	1.04601	up
	Zm00001d048413	C3H	1.6337	0.708145	no	up		2.8421	no test		2.3337	up	1.8237	no test
	Zm00001d050455	C3H	0.82716	-0.273762	no	down		2.03556	down		1.52716	no test	1.01716	no test
	Zm00001d053619	C3H	1.26759	0.34209	no	up		2.47599	up		1.96759	down	1.45759	down
	Zm00001d002847	C3H	1.2188	0.28546	no	up		2.4272	down		1.9188	up	1.4088	down
	Zm00001d017077	C3H	1	0	no test	no test		2.2084	down		1.7	up	1.19	down
	Zm00001d042541	C3H	1.01129	0.0161929	no	up		2.21969	no test		1.71129	up	1.20129	down
	Zm00001d009738	C3H	0.332107	-1.59028	yes	down		1.54051	down		1.03211	down	0.522107	down
	Zm00001d024963	C3H	1	0	no test	no test		2.2084	up		1.7	up	1.19	up
	Zm00001d017381	C3H	0.830801	-0.267424	no	down		2.0392	down		1.5308	down	1.0208	no test
	Zm00001d012702	C3H	0.784284	-0.350552	no	down		1.99268	down		1.48428	down	0.974284	up
	Zm00001d000294	C3H	1.15586	0.208971	no	up		2.36426	down		1.85586	down	1.34586	no test
	Zm00001d002999	CAMTA	1.22665	0.294718	no	up		2.43505	up		1.92665	up	1.41665	down
	Zm00001d018184	CAMTA	0.841412	-0.249116	no	down		2.04981	down		1.54141	up	1.03141	down
	Zm00001d044146	CAMTA	1.18504	0.244935	no	up		2.39344	down		1.88504	no test	1.37504	down
	Zm00001d014489	CAMTA	1.6749	0.744076	no	up		2.8833	down		2.3749	down	1.8649	up
	Zm00001d027557	CAMTA	1.06565	0.0917359	no	up		2.27405	down		1.76565	up	1.25565	up
	Zm00001d012764	CAMTA	1.16309	0.217961	no	up		2.37149	no test		1.86309	down	1.35309	down
	Zm00001d000344	CAMTA	1.13002	0.176351	no	up		2.33842	no test		1.83002	up	1.32002	up
	Zm00001d003015	CAMTA	1	0	no test	no test		2.2084	down		1.7	down	1.19	up
	Zm00001d044122	CAMTA	1.08136	0.112841	no	up		2.28976	down		1.78136	down	1.27136	down
	Zm00001d024037	CAMTA	1	0	no test	no test		2.2084	down		1.7	up	1.19	down
	Zm00001d028693	CAMTA	0.922481	-0.116409	no	down		2.13088	up		1.62248	up	1.11248	down
	Zm00001d017711	CAMTA	1.35453	0.437794	no	up		2.56293	down		2.05453	up	1.54453	up
	Zm00001d001960	CAMTA	1.05575	0.0782615	no	up		2.26415	up		1.75575	down	1.24575	up
	Zm00001d003016	CAMTA	1.16182	0.216391	no	up		2.37022	up		1.86182	down	1.35182	up
	Zm00001d050455	CAMTA	1.42036	0.506254	no	up		2.62876	up		2.12036	up	1.61036	up
	Zm00001d041763	CAMTA	0.913593	-0.130376	no	down		2.12199	down		1.61359	up	1.10359	down
	Zm00001d029696	CAMTA	1.07634	0.106132	no	up		2.28474	down		1.77634	down	1.26634	down
	Zm00001d043601	CO-like	0.767577	-0.381616	no	down		1.97598	no test		1.46758	up	0.957577	no test
	Zm00001d002128	CO-like	0.882016	-0.181123	no	down		2.09042	down		1.58202	up	1.07202	no test
	Zm00001d047893	CO-like	0.57152	-0.807125	no	down		1.77992	down		1.27152	up	0.76152	down
	Zm00001d002940	CO-like	0.344871	-1.53587	no	down		1.55327	up		1.04487	down	0.534871	down
	Zm00001d041776	CO-like	0.976449	-0.0343835	no	down		2.18485	down		1.67645	no test	1.16645	down
	Zm00001d029699	CO-like	0.614946	-0.701469	no	down		1.82335	up		1.31495	down	0.804946	down
	Zm00001d003044	CO-like	1.11316	0.154657	no	up		2.32156	down		1.81316	up	1.30316	up
	Zm00001d052673	CO-like	0.717185	-0.479583	no	down		1.92558	up		1.41718	down	0.907185	up
	Zm00001d003046	CO-like	0.0614063	-4.02547	no	down		1.26981	down		0.761406	down	0.251406	no test
	Zm00001d041777	CO-like	0.833599	-0.262574	no	down		2.042	down		1.5336	up	1.0236	up
	Zm00001d032969	CO-like	1	0	no test	no test		2.2084	down		1.7	up	1.19	down
	Zm00001d052595	CO-like	0.919936	-0.120395	no	down		2.12834	up		1.61994	down	1.10994	no test
	Zm00001d003015	CO-like	1.13683	0.185019	no	up		2.34523	down		1.83683	up	1.32683	no test
	Zm00001d001960	CO-like	0.403167	-1.31055	no	down		1.61157	down		1.10317	down	0.593167	down
	Zm00001d001960	CO-like	0.922994	-0.115606	no	down		2.13139	down		1.62299	up	1.11299	down
	Zm00001d031449	CO-like	1.16592	0.221467	no	up		2.37432	up		1.86592	up	1.35592	up
	Zm00001d003044	CO-like	0.644218	-0.63438	no	down		1.85262	down		1.34422	no test	0.834218	up
	Zm00001d008628	CO-like	1	0	no test	no test		2.2084	up		1.7	up	1.19	up
	Zm00001d002847	CO-like	0.731395	-0.451276	no	down		1.9398	down		1.4314	no test	0.921395	up
	Zm00001d000164	CPP	0.939949	-0.0893453	no	down		2.14835	down		1.63995	no test	1.12995	up
	GRMZM5G875287	CPP	0.796225	-0.328753	no	down		2.00462	down		1.49622	no test	0.986225	no test
	Zm00001d002128	CPP	1	0	no test	no test		2.2084	down		1.7	down	1.19	down
	Zm00001d007403	CPP	1.05315	0.074709	no	up		2.26155	down		1.75315	no test	1.24315	down
	Zm00001d033623	CPP	64.5508	6.01236	yes	up		65.7592	up		65.2508	up	64.7408	down
	Zm00001d003046	CPP	1.23876	0.308901	no	up		2.44716	down		1.93876	up	1.42876	down
	Zm00001d018809	CPP	0.318707	-1.6497	no	down		1.52711	down		1.01871	down	0.508707	up
	Zm00001d015053	CPP	1	0	no test	no test		2.2084	down		1.7	no test	1.19	up
	Zm00001d004894	CPP	0.402834	-1.31174	yes	down		1.61123	up		1.10283	down	0.592834	up
	GRMZM5G876913	CPP	0.873277	-0.195489	no	down		2.08168	down		1.57328	no test	1.06328	no test
	Zm00001d002736	CPP	1.00727	0.0104486	no	up		2.21567	up		1.70727	down	1.19727	up
	Zm00001d014914	CPP	0.871444	-0.198521	no	down		2.07984	down		1.57144	down	1.06144	up
	Zm00001d042540	CPP	1.18148	0.24059	no	up		2.38988	down		1.88148	up	1.37148	up
	Zm00001d008628	CPP	1.22534	0.293177	no	up		2.43374	up		1.92534	no test	1.41534	up
	Zm00001d024839	CPP	0.304734	-1.71438	no	down		1.51313	up		1.00473	up	0.494734	down
	Zm00001d015054	CPP	0.970837	-0.0426985	no	down		2.17924	up		1.67084	down	1.16084	down
	Zm00001d010321	CPP	0.640264	-0.643261	no	down		1.84866	down		1.34026	up	0.830264	down
	Zm00001d000164	CPP	0.710071	-0.493965	no	down		1.91847	up		1.41007	down	0.900071	no test
	Zm00001d004894	CPP	0.983946	-0.0233488	no	down		2.19235	up		1.68395	down	1.17395	down
	Zm00001d005279	CPP	0.306866	-1.70432	no	down		1.51527	no test		1.00687	up	0.496866	up
	Zm00001d005563	CPP	0.415055	-1.26863	yes	down		1.62345	up		1.11505	down	0.605055	up
	Zm00001d005658	CPP	0.486321	-1.04002	no	down		1.69472	up		1.18632	no test	0.676321	no test
	Zm00001d005996	DBB	0.767577	-0.381616	no	down		1.97598	up		1.46758	no test	0.957577	no test
	Zm00001d006540	DBB	0.882016	-0.181123	no	down		2.09042	up		1.58202	down	1.07202	up
	Zm00001d006587	DBB	0.870894	-0.199432	no	down		2.07929	down		1.57089	down	1.06089	up
	Zm00001d006880	DBB	0.132383	-2.91721	no	down		1.34078	down		0.832383	up	0.322383	up
	Zm00001d006900	DBB	0.828964	-0.270619	no	down		2.03736	down		1.52896	up	1.01896	up
	Zm00001d007312	DBB	0.892452	-0.164154	no	down		2.10085	down		1.59245	up	1.08245	no test
	Zm00001d007403	DBB	0.976449	-0.0343835	no	down		2.18485	down		1.67645	up	1.16645	up
	Zm00001d007828	DBB	0.614946	-0.701469	no	down		1.82335	up		1.31495	no test	0.804946	up
	Zm00001d007952	DBB	0.1843	-2.43987	no	down		1.3927	down		0.8843	down	0.3743	down
	Zm00001d008600	DBB	1.79208	0.841637	no	up		3.00048	down		2.49208	down	1.98208	no test
	Zm00001d008628	DBB	0.923504	-0.11481	no	down		2.1319	up		1.6235	up	1.1135	up
	Zm00001d009738	DBB	0.717185	-0.479583	no	down		1.92558	up		1.41718	no test	0.907185	down
	Zm00001d009936	DBB	0.0614063	-4.02547	no	down		1.26981	down		0.761406	up	0.251406	up
	Zm00001d010321	DBB	0.833599	-0.262574	no	down		2.042	up		1.5336	no test	1.0236	down
	Zm00001d011285	DBB	1.02161	0.0308479	no	up		2.23001	up		1.72161	up	1.21161	up
	Zm00001d011734	DBB	3.99225	1.9972	no	up		5.20065	up		4.69225	no test	4.18225	down
	Zm00001d012228	DBB	1.06009	0.0841812	no	up		2.26849	up		1.76009	no test	1.25009	up
	Zm00001d012590	DBB	0.919936	-0.120395	no	down		2.12834	up		1.61994	down	1.10994	no test
	Zm00001d012702	DBB	1.13683	0.185019	no	up		2.34523	no test		1.83683	up	1.32683	up
	Zm00001d012764	DBB	0.766184	-0.384237	no	down		1.97458	up		1.46618	no test	0.956184	up
	Zm00001d013098	DBB	0.804214	-0.314349	no	down		2.01261	no test		1.50421	no test	0.994214	down
	Zm00001d014083	DBB	0.922994	-0.115606	no	down		2.13139	down		1.62299	up	1.11299	no test
	Zm00001d014467	DBB	1.16592	0.221467	no	up		2.37432	up		1.86592	down	1.35592	up
	Zm00001d014489	DBB	0.644218	-0.63438	no	down		1.85262	up		1.34422	down	0.834218	down
	Zm00001d014601	DBB	1.13927	0.188107	no	up		2.34767	up		1.83927	up	1.32927	down
	Zm00001d014606	DBB	177.204	7.46927	yes	up		178.412	up		177.904	down	177.394	up
	Zm00001d014840	Dof	0.731395	-0.451276	no	down		1.9398	down		1.4314	down	0.921395	up
	Zm00001d014914	Dof	0.157919	-2.66274	no	down		1.36632	up		0.857919	down	0.347919	up
	Zm00001d014947	Dof	0.85472	-0.226476	no	down		2.06312	down		1.55472	down	1.04472	down
	Zm00001d016301	Dof	0.709512	-0.495101	no	down		1.91791	down		1.40951	down	0.899512	up
	Zm00001d016943	Dof	0.684145	-0.547626	no	down		1.89255	down		1.38415	no test	0.874145	up
	Zm00001d017077	Dof	1.26086	0.334409	no	up		2.46926	down		1.96086	no test	1.45086	down
	Zm00001d017168	Dof	0.781112	-0.356398	no	down		1.98951	down		1.48111	up	0.971112	down
	Zm00001d017276	Dof	0.708736	-0.496681	no	down		1.91714	down		1.40874	down	0.898736	up
	Zm00001d017279	Dof	1.19659	0.258927	no	up		2.40499	up		1.89659	no test	1.38659	down
	Zm00001d017711	Dof	0.964498	-0.0521493	no	down		2.1729	down		1.6645	down	1.1545	down
	Zm00001d017766	Dof	0.283932	-1.81638	yes	down		1.49233	down		0.983932	down	0.473932	no test
	Zm00001d018157	Dof	0.71164	-0.49078	no	down		1.92004	down		1.41164	down	0.90164	down
	Zm00001d018184	Dof	0.282527	-1.82354	no	down		1.49093	no test		0.982527	up	0.472527	down
	Zm00001d018211	Dof	1.27223	0.347365	no	up		2.48063	down		1.97223	up	1.46223	up
	Zm00001d018809	Dof	1.05271	0.0741061	no	up		2.26111	up		1.75271	up	1.24271	no test
	Zm00001d019139	Dof	0.976118	-0.0348721	no	down		2.18452	down		1.67612	up	1.16612	up
	Zm00001d019163	Dof	2.7451	1.45686	no	up		3.9535	down		3.4451	no test	2.9351	down
	Zm00001d019527	Dof	1.22487	0.292628	no	up		2.43327	up		1.92487	down	1.41487	down
	Zm00001d020400	Dof	0.817253	-0.291145	no	down		2.02565	down		1.51725	no test	1.00725	down
	Zm00001d022144	Dof	0.73061	-0.452826	no	down		1.93901	no test		1.43061	no test	0.92061	up
	Zm00001d022453	Dof	1.32254	0.403317	no	up		2.53094	down		2.02254	down	1.51254	up
	Zm00001d022457	Dof	0.8441	-0.244513	no	down		2.0525	down		1.5441	up	1.0341	down
	Zm00001d022581	Dof	0.859889	-0.217778	no	down		2.06829	down		1.55989	up	1.04989	up
	Zm00001d024037	Dof	0.743435	-0.427722	no	down		1.95183	no test		1.44343	no test	0.933435	up
	Zm00001d024314	Dof	1.29895	0.377348	no	up		2.50735	up		1.99895	up	1.48895	up
	Zm00001d024734	Dof	1.00949	0.0136286	no	up		2.21789	up		1.70949	down	1.19949	up
	Zm00001d024839	Dof	0.593959	-0.751565	no	down		1.80236	up		1.29396	up	0.783959	down
	Zm00001d024907	Dof	1.55202	0.634143	no	up		2.76042	down		2.25202	up	1.74202	down
	Zm00001d024963	Dof	1.17186	0.228802	no	up		2.38026	no test		1.87186	no test	1.36186	down
	Zm00001d025943	Dof	0.573866	-0.801214	no	down		1.78227	down		1.27387	no test	0.763866	down
	Zm00001d026291	Dof	0.643372	-0.636275	no	down		1.85177	down		1.34337	down	0.833372	down
	Zm00001d026603	Dof	0.86023	-0.217205	no	down		2.06863	up		1.56023	no test	1.05023	up
	Zm00001d027557	Dof	0.833452	-0.262829	no	down		2.04185	down		1.53345	down	1.02345	up
	Zm00001d027710	Dof	0.681099	-0.554064	no	down		1.8895	up		1.3811	no test	0.871099	down
	Zm00001d028282	Dof	0.577834	-0.791273	no	down		1.78623	up		1.27783	no test	0.767834	no test
	Zm00001d028303	Dof	1	0	no test	no test		2.2084	down		1.7	down	1.19	down
	Zm00001d028367	Dof	0.591003	-0.758764	no	down		1.7994	down		1.291	no test	0.781003	down
	Zm00001d028427	Dof	1	0	no test	no test		2.2084	down		1.7	up	1.19	up
	Zm00001d028693	Dof	1.40219	0.48768	no	up		2.61059	down		2.10219	down	1.59219	up
	Zm00001d028890	Dof	0.728761	-0.456483	no	down		1.93716	down		1.42876	no test	0.918761	up
	Zm00001d029696	Dof	1.3284	0.409689	no	up		2.5368	down		2.0284	no test	1.5184	up
	Zm00001d029699	Dof	0.152103	-2.71688	no	down		1.3605	down		0.852103	no test	0.342103	up
	Zm00001d031364	Dof	1.20982	0.274792	no	up		2.41822	down		1.90982	down	1.39982	down
	Zm00001d031449	Dof	0.620206	-0.68918	no	down		1.82861	down		1.32021	down	0.810206	down
	Zm00001d031635	Dof	1.15395	0.206575	no	up		2.36235	down		1.85395	up	1.34395	up
	Zm00001d031934	Dof	1.19991	0.262922	no	up		2.40831	down		1.89991	down	1.38991	up
	Zm00001d032969	Dof	0.415638	-1.2666	no	down		1.62404	down		1.11564	up	0.605638	up
	Zm00001d033110	Dof	0.863229	-0.212184	no	down		2.07163	down		1.56323	no test	1.05323	up
	Zm00001d033552	Dof	0.321674	-1.63633	no	down		1.53007	down		1.02167	no test	0.511674	down
	Zm00001d034452	Dof	1.27696	0.352712	no	up		2.48536	down		1.97696	down	1.46696	down
	Zm00001d034564	Dof	1.09944	0.136767	no	up		2.30784	down		1.79944	down	1.28944	no test
	Zm00001d034898	Dof	1.3716	0.455859	no	up		2.58	down		2.0716	down	1.5616	down
	Zm00001d035001	Dof	1.25051	0.322512	no	up		2.45891	up		1.95051	down	1.44051	up
	Zm00001d035003	Dof	1.23828	0.308334	no	up		2.44668	down		1.93828	up	1.42828	no test
	Zm00001d035055	Dof	0.0849079	-3.55796	yes	down		1.29331	down		0.784908	down	0.274908	up
	Zm00001d035336	Dof	1.53171	0.615143	no	up		2.74011	down		2.23171	up	1.72171	up
	Zm00001d037182	Dof	0.937158	-0.0936359	no	down		2.14556	up		1.63716	no test	1.12716	up
	Zm00001d037359	Dof	1.0928	0.12803	no	up		2.3012	down		1.7928	down	1.2828	down
	Zm00001d037784	Dof	1.11505	0.157107	no	up		2.32345	up		1.81505	up	1.30505	no test
	Zm00001d038358	Dof	1.04843	0.0682262	no	up		2.25683	down		1.74843	no test	1.23843	up
	Zm00001d039053	Dof	1	0	no test	no test		2.2084	up		1.7	down	1.19	up
	Zm00001d040076	Dof	1.17278	0.229935	no	up		2.38118	down		1.87278	down	1.36278	down
	Zm00001d040205	Dof	0.754011	-0.407343	no	down		1.96241	up		1.45401	down	0.944011	up
	Zm00001d040599	Dof	0.82853	-0.271375	no	down		2.03693	up		1.52853	no test	1.01853	down
	Zm00001d041763	Dof	1.24747	0.319009	no	up		2.45587	down		1.94747	no test	1.43747	up
	Zm00001d041776	Dof	1.26543	0.339629	no	up		2.47383	down		1.96543	up	1.45543	no test
	Zm00001d041777	Dof	0.971962	-0.0410283	no	down		2.18036	down		1.67196	no test	1.16196	no test
	Zm00001d041839	Dof	1	0	no test	no test		2.2084	up		1.7	no test	1.19	down
	Zm00001d042096	Dof	0.840822	-0.250128	no	down		2.04922	up		1.54082	down	1.03082	down
	Zm00001d042104	Dof	0.98659	-0.0194768	no	down		2.19499	up		1.68659	down	1.17659	no test
	Zm00001d043238	Dof	0.616071	-0.698831	no	down		1.82447	up		1.31607	down	0.806071	down
	Zm00001d043344	Dof	0.562722	-0.829505	no	down		1.77112	up		1.26272	up	0.752722	up
	Zm00001d043601	Dof	1	0	no test	no test		2.2084	down		1.7	no test	1.19	down
	Zm00001d043607	Dof	0.656353	-0.607457	no	down		1.86475	up		1.35635	up	0.846353	down
	Zm00001d043621	Dof	1	0	no test	no test		2.2084	down		1.7	no test	1.19	up
	Zm00001d044122	Dof	0.532124	-0.910165	no	down		1.74052	up		1.23212	no test	0.722124	up
	Zm00001d044146	E2F/DP	0.265192	-1.91489	yes	down		1.47359	up		0.965192	no test	0.455192	up
	Zm00001d044228	E2F/DP	0.907772	-0.139599	no	down		2.11617	up		1.60777	down	1.09777	up
	Zm00001d044833	E2F/DP	1.05654	0.0793463	no	up		2.26494	no test		1.75654	up	1.24654	down
	Zm00001d044906	E2F/DP	0.91805	-0.123355	no	down		2.12645	up		1.61805	up	1.10805	no test
	Zm00001d044908	E2F/DP	0.727865	-0.458258	no	down		1.93626	down		1.42786	no test	0.917865	down
	Zm00001d045043	E2F/DP	0.831973	-0.265392	no	down		2.04037	down		1.53197	no test	1.02197	up
	Zm00001d045055	E2F/DP	1.17152	0.228384	no	up		2.37992	up		1.87152	down	1.36152	down
	Zm00001d045610	E2F/DP	1.15559	0.208636	no	up		2.36399	up		1.85559	no test	1.34559	down
	Zm00001d045649	E2F/DP	0.479166	-1.0614	no	down		1.68757	down		1.17917	up	0.669166	up
	Zm00001d046234	E2F/DP	0.666022	-0.586359	no	down		1.87442	no test		1.36602	no test	0.856022	down
	Zm00001d046444	E2F/DP	1.08606	0.119101	no	up		2.29446	down		1.78606	up	1.27606	no test
	Zm00001d046784	E2F/DP	1.14454	0.194766	no	up		2.35294	down		1.84454	down	1.33454	up
	Zm00001d047796	E2F/DP	1.0333	0.0472562	no	up		2.2417	down		1.7333	up	1.2233	down
	Zm00001d047893	E2F/DP	0.654691	-0.611113	no	down		1.86309	down		1.35469	down	0.844691	up
	Zm00001d048413	E2F/DP	0.86131	-0.215395	no	down		2.06971	no test		1.56131	up	1.05131	down
	Zm00001d048558	E2F/DP	1.7277	0.78885	no	up		2.9361	down		2.4277	no test	1.9177	no test
	Zm00001d048907	E2F/DP	0.914872	-0.128357	no	down		2.12327	no test		1.61487	down	1.10487	up
	Zm00001d049954	EIL	1	0	no test	no test		2.2084	down		1.7	up	1.19	down
	Zm00001d050082	EIL	1.38798	0.472989	no	up		2.59638	down		2.08798	down	1.57798	up
	Zm00001d050339	EIL	1.00292	0.00420026	no	up		2.21132	down		1.70292	no test	1.19292	no test
	Zm00001d050455	EIL	1	0	no test	no test		2.2084	up		1.7	down	1.19	down
	Zm00001d050889	EIL	2.1681	1.11643	no	up		3.3765	down		2.8681	up	2.3581	down
	Zm00001d051194	EIL	1	0	no test	no test		2.2084	up		1.7	no test	1.19	no test
	Zm00001d052079	EIL	1	0	no test	no test		2.2084	down		1.7	no test	1.19	down
	Zm00001d052136	EIL	1	0	no test	no test		2.2084	up		1.7	up	1.19	down
	Zm00001d052233	EIL	1	0	no test	no test		2.2084	down		1.7	down	1.19	up
	Zm00001d052551	EIL	1	0	no test	no test		2.2084	up		1.7	no test	1.19	up
	Zm00001d052595	EIL	1	0	no test	no test		2.2084	down		1.7	up	1.19	no test
	Zm00001d052673	EIL	1.37703	0.461562	no	up		2.58543	up		2.07703	down	1.56703	down
	Zm00001d053015	EIL	1.15297	0.205349	no	up		2.36137	up		1.85297	down	1.34297	up
	Zm00001d053619	EIL	0.57152	-0.807125	no	down		1.77992	down		1.27152	down	0.76152	up
	Zm00001d054044	EIL	1	0	no test	no test		2.2084	down		1.7	down	1.19	no test
	Zm00001d004894	EIL	1	0	no test	no test		2.2084	up		1.7	up	1.19	down
	Zm00001d005279	EIL	6.02965	2.59207	no	up		7.23805	down		6.72965	down	6.21965	up
	Zm00001d003990	EIL	0.827172	-0.27374	no	down		2.03557	down		1.52717	down	1.01717	down
	Zm00001d005658	ERF	0.999031	-0.00139819	no	down		2.20743	up		1.69903	no test	1.18903	up
	Zm00001d004451	ERF	0.840037	-0.251475	no	down		2.04844	down		1.54004	no test	1.03004	down
	Zm00001d006900	ERF	0.299408	-1.73982	no	down		1.50781	down		0.999408	no test	0.489408	no test
	Zm00001d004564	ERF	5.15702	2.36654	no	up		6.36542	down		5.85702	no test	5.34702	up
	Zm00001d003247	ERF	1	0	no test	no test		2.2084	down		1.7	down	1.19	up
	Zm00001d053015	ERF	0.240777	-2.05423	no	down		1.44918	up		0.940777	no test	0.430777	no test
	Zm00001d003016	ERF	0.619523	-0.690769	no	down		1.82792	up		1.31952	down	0.809523	no test
	Zm00001d042104	ERF	0.919979	-0.120327	no	down		2.12838	up		1.61998	up	1.10998	down
	Zm00001d042096	ERF	1	0	no test	no test		2.2084	down		1.7	up	1.19	down
	Zm00001d003381	ERF	0.996713	-0.00474927	no	down		2.20511	up		1.69671	up	1.18671	down
	Zm00001d003044	ERF	1	0	no test	no test		2.2084	up		1.7	down	1.19	up
	Zm00001d004451	ERF	1	0	no test	no test		2.2084	up		1.7	up	1.19	up
	Zm00001d043344	ERF	0.808041	-0.307499	no	down		2.01644	down		1.50804	up	0.998041	down
	Zm00001d003046	ERF	0.564107	-0.825959	no	down		1.77251	down		1.26411	down	0.754107	down
	Zm00001d004564	ERF	0.587143	-0.768217	no	down		1.79554	up		1.28714	up	0.777143	down
	Zm00001d045649	ERF	1.05055	0.0711391	no	up		2.25895	down		1.75055	up	1.24055	no test
	Zm00001d048558	ERF	1.41123	0.496954	no	up		2.61963	down		2.11123	down	1.60123	down
	Zm00001d003381	ERF	0.534437	-0.903909	no	down		1.74284	up		1.23444	no test	0.724437	up
	Zm00001d003247	ERF	0.461559	-1.11541	yes	down		1.66996	up		1.16156	up	0.651559	down
	Zm00001d007312	ERF	1.61989	0.695898	no	up		2.82829	up		2.31989	up	1.80989	no test
	Zm00001d007403	ERF	0.559685	-0.837312	no	down		1.76809	up		1.25969	down	0.749685	down
	Zm00001d007952	ERF	0.572188	-0.805438	no	down		1.78059	down		1.27219	down	0.762188	up
	Zm00001d008862	ERF	1.21507	0.281042	no	up		2.42347	down		1.91507	no test	1.40507	up
	Zm00001d009738	ERF	0.674015	-0.569147	no	down		1.88241	down		1.37401	no test	0.864015	up
	Zm00001d010321	ERF	0.730282	-0.453475	no	down		1.93868	down		1.43028	up	0.920282	down
	Zm00001d011890	ERF	0.169674	-2.55916	yes	down		1.37807	down		0.869674	up	0.359674	down
	Zm00001d012228	ERF	0.37964	-1.3973	no	down		1.58804	down		1.07964	no test	0.56964	down
	Zm00001d012335	ERF	0.110018	-3.18419	yes	down		1.31842	down		0.810018	no test	0.300018	up
	Zm00001d012641	ERF	2.19054	1.13128	no	up		3.39894	down		2.89054	down	2.38054	no test
	Zm00001d014083	ERF	0.23261	-2.10401	yes	down		1.44101	down		0.93261	up	0.42261	up
	Zm00001d014467	ERF	0.38244	-1.38669	no	down		1.59084	down		1.08244	up	0.57244	down
	Zm00001d014489	ERF	1.08503	0.117731	no	up		2.29343	up		1.78503	down	1.27503	up
	Zm00001d014601	ERF	1.17289	0.230066	no	up		2.38129	up		1.87289	down	1.36289	down
	Zm00001d014606	ERF	1.05733	0.0804312	no	up		2.26573	down		1.75733	down	1.24733	down
	Zm00001d014914	ERF	0.360335	-1.47259	no	down		1.56874	up		1.06034	up	0.550335	down
	Zm00001d014947	ERF	1.34456	0.427139	no	up		2.55296	down		2.04456	up	1.53456	down
	Zm00001d015053	ERF	1.03335	0.0473296	no	up		2.24175	down		1.73335	up	1.22335	down
	Zm00001d015054	ERF	0.985767	-0.0206814	no	down		2.19417	down		1.68577	up	1.17577	down
	Zm00001d017077	ERF	1	0	no test	no test		2.2084	up		1.7	down	1.19	down
	Zm00001d017168	ERF	1	0	no test	no test		2.2084	up		1.7	down	1.19	down
	Zm00001d017276	ERF	2.38981	1.2569	no	up		3.59821	down		3.08981	down	2.57981	up
	Zm00001d017279	ERF	0.778319	-0.361566	no	down		1.98672	down		1.47832	down	0.968319	down
	Zm00001d017381	ERF	1.06671	0.0931685	no	up		2.27511	down		1.76671	down	1.25671	down
	Zm00001d017762	ERF	0.351047	-1.51026	no	down		1.55945	up		1.05105	down	0.541047	down
	Zm00001d017766	ERF	0.637316	-0.649918	no	down		1.84572	down		1.33732	down	0.827316	down
	Zm00001d018184	ERF	0.990366	-0.0139666	no	down		2.19877	down		1.69037	down	1.18037	down
	Zm00001d018211	ERF	0.972618	-0.0400544	no	down		2.18102	down		1.67262	down	1.16262	down
	Zm00001d019139	ERF	1.37929	0.463922	no	up		2.58769	down		2.07929	down	1.56929	down
	Zm00001d019629	ERF	1	0	no test	no test		2.2084	down		1.7	up	1.19	up
	Zm00001d020400	ERF	0.618325	-0.693564	no	down		1.82672	up		1.31832	up	0.808325	up
	Zm00001d021358	ERF	0.241059	-2.05254	no	down		1.44946	up		0.941059	up	0.431059	down
	Zm00001d022453	ERF	1.73487	0.794827	no	up		2.94327	down		2.43487	up	1.92487	down
	Zm00001d022457	ERF	3.85715	1.94754	no	up		5.06555	up		4.55715	up	4.04715	down
	Zm00001d022581	ERF	0.417004	-1.26187	no	down		1.6254	up		1.117	up	0.607004	down
	Zm00001d024037	ERF	0.396497	-1.33462	no	down		1.6049	down		1.0965	up	0.586497	down
	Zm00001d024314	ERF	0.155212	-2.68769	yes	down		1.36361	up		0.855212	down	0.345212	no test
	Zm00001d024486	ERF	0.57152	-0.807125	no	down		1.77992	down		1.27152	down	0.76152	no test
	Zm00001d024734	ERF	0.930193	-0.104397	no	down		2.13859	down		1.63019	down	1.12019	up
	Zm00001d024907	ERF	0.30107	-1.73183	no	down		1.50947	up		1.00107	down	0.49107	no test
	Zm00001d025943	ERF	1	0	no test	no test		2.2084	up		1.7	down	1.19	down
	Zm00001d026603	ERF	1	0	no test	no test		2.2084	up		1.7	up	1.19	down
	Zm00001d027710	ERF	1.37394	0.458318	no	up		2.58234	down		2.07394	up	1.56394	down
	Zm00001d028282	ERF	1	0	no test	no test		2.2084	down		1.7	up	1.19	down
	Zm00001d028303	ERF	3.38271	1.75818	no	up		4.59111	down		4.08271	up	3.57271	down
	Zm00001d031364	ERF	0.751851	-0.411481	no	down		1.96025	up		1.45185	down	0.941851	up
	Zm00001d031449	ERF	0.427171	-1.22711	no	down		1.63557	down		1.12717	down	0.617171	up
	Zm00001d031635	ERF	0.950985	-0.0725053	no	down		2.15939	down		1.65099	down	1.14099	up
	Zm00001d031934	ERF	0.57152	-0.807125	no	down		1.77992	down		1.27152	down	0.76152	no test
	Zm00001d033110	ERF	0.159551	-2.64791	no	down		1.36795	down		0.859551	down	0.349551	up
	Zm00001d034452	ERF	1	0	no test	no test		2.2084	down		1.7	down	1.19	no test
	Zm00001d034898	ERF	2.1681	1.11643	no	up		3.3765	down		2.8681	down	2.3581	up
	Zm00001d035055	ERF	0.831163	-0.266796	no	down		2.03956	up		1.53116	down	1.02116	up
	Zm00001d035336	ERF	0.785869	-0.347639	no	down		1.99427	down		1.48587	down	0.975869	down
	Zm00001d037182	ERF	0.652677	-0.615559	no	down		1.86108	up		1.35268	down	0.842677	down
	Zm00001d037359	ERF	1	0	no test	no test		2.2084	up		1.7	up	1.19	down
	Zm00001d038358	ERF	1	0	no test	no test		2.2084	up		1.7	up	1.19	down
	Zm00001d039053	ERF	0.844413	-0.243979	no	down		2.05281	up		1.54441	down	1.03441	up
	Zm00001d039394	ERF	1.09169	0.126561	no	up		2.30009	up		1.79169	up	1.28169	down
	Zm00001d039642	ERF	1.72022	0.287145	no	up		2.92862	up		2.42022	down	1.91022	down
	Zm00001d040076	ERF	1	0	no test	no test		2.2084	down		1.7	down	1.19	up
	Zm00001d040205	ERF	0.584377	-0.775028	no	down		1.79278	down		1.28438	down	0.774377	up
	Zm00001d041763	ERF	0.458653	-1.12453	no	down		1.66705	down		1.15865	up	0.648653	up
	Zm00001d041776	ERF	0.57152	-0.807125	no	down		1.77992	down		1.27152	up	0.76152	up
	Zm00001d041777	ERF	0.956945	-0.0634916	no	down		2.16535	down		1.65695	down	1.14695	up
	Zm00001d041839	ERF	0.658905	-0.601857	no	down		1.86731	down		1.35891	down	0.848905	down
	Zm00001d043238	ERF	0.881209	-0.182444	no	down		2.08961	down		1.58121	down	1.07121	up
	Zm00001d043411	ERF	1.65154	0.6337	no	up		2.85994	down		2.35154	up	1.84154	up
	Zm00001d043607	AP2	0.905493	-0.143225	no	down		2.11389	down		1.60549	down	1.09549	up
	Zm00001d044122	ERF	1	0	no test	no test		2.2084	down		1.7	down	1.19	up
	Zm00001d044906	ERF	1.11636	0.158803	no	up		2.32476	up		1.81636	down	1.30636	up
	Zm00001d044908	ERF	1.82517	0.608965	no	up		3.03357	up		2.52517	down	2.01517	no test
	Zm00001d045043	ERF	0.991203	-0.0127478	no	down		2.1996	up		1.6912	down	1.1812	up
	Zm00001d045055	ERF	0.880577	-0.183479	no	down		2.08898	up		1.58058	up	1.07058	down
	Zm00001d046444	ERF	1	0	no test	no test		2.2084	up		1.7	up	1.19	no test
	Zm00001d047893	ERF	1.1537	0.206266	no	up		2.3621	up		1.8537	down	1.3437	no test
	Zm00001d048413	ERF	1.18371	0.243318	no	up		2.39211	up		1.88371	up	1.37371	down
	Zm00001d048907	ERF	0.834657	-0.260746	no	down		2.04306	down		1.53466	up	1.02466	up
	Zm00001d050455	AP2	1.42981	0.515828	no	up		2.63821	down		2.12981	down	1.61981	no test
	Zm00001d051194	ERF	0.41367	-1.27345	yes	down		1.62207	down		1.11367	up	0.60367	down
	Zm00001d052079	ERF	0.384345	-1.37953	yes	down		1.59274	down		1.08434	down	0.574345	down
	Zm00001d052136	ERF	1.38669	0.471647	no	up		2.59509	down		2.08669	down	1.57669	no test
	Zm00001d052233	ERF	0.896677	-0.15734	no	down		2.10508	up		1.59668	up	1.08668	no test
	Zm00001d052595	ERF	0.477967	-1.06502	no	down		1.68637	up		1.17797	up	0.667967	up
	Zm00001d052673	ERF	0.744288	-0.426066	no	down		1.95269	up		1.44429	up	0.934288	up
	Zm00001d052827	ERF	4.07833	2.02798	no	up		5.28673	up		4.77833	down	4.26833	down
	Zm00001d053015	ERF	0.810531	-0.30306	no	down		2.01893	down		1.51053	down	1.00053	up
	Zm00001d053619	ERF	2.35618	1.23645	yes	up		3.56458	down		3.05618	down	2.54618	up
	Zm00001d054044	ERF	0.209164	-2.2573	no	down		1.41756	down		0.909164	up	0.399164	down
	Zm00001d008862	ERF	0.522194	-0.937341	no	down		1.73059	down		1.22219	down	0.712194	up
	Zm00001d028282	ERF	0.578321	-0.790058	no	down		1.78672	down		1.27832	down	0.768321	up
	Zm00001d045055	ERF	1.04855	0.0683949	no	up		2.25695	down		1.74855	down	1.23855	down
	Zm00001d003247	ERF	0.655529	-0.609269	no	down		1.86393	down		1.35553	down	0.845529	up
	Zm00001d002999	ERF	1.33252	0.414161	no	up		2.54092	down		2.03252	down	1.52252	down
	Zm00001d003903	ERF	0.202242	-2.30584	no	down		1.41064	down		0.902242	down	0.392242	down
	Zm00001d000344	ERF	0.535353	-0.901438	no	down		1.74375	down		1.23535	up	0.725353	no test
	Zm00001d003044	ERF	0.129267	-2.95158	no	down		1.33767	up		0.829267	down	0.319267	down
	Zm00001d012228	ERF	0.589175	-0.763232	no	down		1.79758	up		1.28918	up	0.779175	up
	GRMZM5G875287	ERF	1.82705	-0.273959	no	down		3.03545	down		2.52705	up	2.01705	up
	Zm00001d006587	ERF	1.24107	0.311585	no	up		2.44947	up		1.94107	up	1.43107	up
	Zm00001d004451	ERF	0.659169	-0.60128	no	down		1.86757	down		1.35917	up	0.849169	down
	Zm00001d000164	ERF	0.802869	-0.316764	no	down		2.01127	down		1.50287	up	0.992869	down
	Zm00001d017077	ERF	0.524767	-0.93025	no	down		1.73317	down		1.22477	up	0.714767	down
	Zm00001d003044	ERF	0.242144	-2.04606	yes	down		1.45054	up		0.942144	down	0.432144	down
	Zm00001d002736	ERF	0.768051	-0.380726	no	down		1.97645	up		1.46805	down	0.958051	down
	Zm00001d003247	ERF	0.753585	-0.408158	no	down		1.96198	down		1.45358	down	0.943585	up
	Zm00001d007403	ERF	0.157919	-2.66274	no	down		1.36632	down		0.857919	down	0.347919	down
	Zm00001d028303	ERF	1.74844	0.80607	no	up		2.95684	down		2.44844	down	1.93844	down
	Zm00001d028427	ERF	1.07252	0.101	no	up		2.28092	up		1.77252	down	1.26252	no test
	Zm00001d009738	ERF	0.87515	-0.192398	no	down		2.08355	down		1.57515	down	1.06515	down
	Zm00001d014947	ERF	0.343655	-1.54097	no	down		1.55205	down		1.04365	down	0.533655	down
	Zm00001d044504	ERF	1	0	no test	no test		2.2084	down		1.7	down	1.19	up
	Zm00001d017168	ERF	0.264902	-1.91647	no	down		1.4733	down		0.964902	down	0.454902	down
	Zm00001d043607	ERF	1.11316	0.154657	no	up		2.32156	down		1.81316	up	1.30316	down
	Zm00001d013098	ERF	1.21241	0.277875	no	up		2.42081	up		1.91241	up	1.40241	no test
	Zm00001d028427	ERF	0.288885	-1.79143	no	down		1.49729	up		0.988885	up	0.478885	no test
	Zm00001d009447	ERF	2.1681	1.11643	no	up		3.3765	down		2.8681	up	2.3581	down
	Zm00001d002940	ERF	1	0	no test	no test		2.2084	up		1.7	up	1.19	up
	Zm00001d012590	ERF	6.04974	2.59687	no	up		7.25814	up		6.74974	up	6.23974	down
	Zm00001d019850	ERF	1.47803	0.563672	no	up		2.68643	down		2.17803	up	1.66803	no test
	Zm00001d016301	ERF	0.744535	-0.425589	no	down		1.95293	up		1.44453	down	0.934535	no test
	Zm00001d008628	ERF	1.41752	0.503374	no	up		2.62592	down		2.11752	down	1.60752	down
	Zm00001d050455	ERF	0.742211	-0.430099	no	down		1.95061	down		1.44221	down	0.932211	down
	Zm00001d022144	ERF	0.950364	-0.0734473	no	down		2.15876	up		1.65036	down	1.14036	up
	Zm00001d009738	ERF	0.512204	-0.96521	no	down		1.7206	up		1.2122	down	0.702204	up
	Zm00001d039053	ERF	0.894001	-0.161651	no	down		2.1024	up		1.594	up	1.084	up
	Zm00001d024486	ERF	8.26296	3.04666	no	up		9.47136	down		8.96296	up	8.45296	down
	Zm00001d002128	ERF	1	0	no test	no test		2.2084	down		1.7	up	1.19	down
	Zm00001d012263	ERF	0.735957	-0.442307	no	down		1.94436	down		1.43596	up	0.925957	no test
	Zm00001d017168	ERF	0.743426	-0.427739	no	down		1.95183	up		1.44343	down	0.933426	down
	Zm00001d004564	ERF	1.16866	0.224855	no	up		2.37706	down		1.86866	down	1.35866	down
	Zm00001d009936	ERF	0.642182	-0.638946	no	down		1.85058	down		1.34218	down	0.832182	no test
	Zm00001d000164	ERF	0.046834	-4.4163	no	down		1.25523	down		0.746834	down	0.236834	up
	Zm00001d040599	ERF	0.0914515	-3.45085	yes	down		1.29985	down		0.791452	down	0.281452	no test
	Zm00001d044228	ERF	1	0	no test	no test		2.2084	down		1.7	down	1.19	up
	Zm00001d043607	ERF	0.173477	-2.52718	yes	down		1.38188	down		0.873477	down	0.363477	up
	Zm00001d013367	ERF	1	0	no test	no test		2.2084	up		1.7	down	1.19	up
	Zm00001d013234	ERF	0.935119	-0.0967783	no	down		2.14352	down		1.63512	down	1.12512	down
	Zm00001d000294	ERF	0.894482	-0.160876	no	down		2.10288	up		1.59448	down	1.08448	down
	Zm00001d011642	ERF	1.29931	0.377747	no	up		2.50771	up		1.99931	up	1.48931	down
	Zm00001d026603	ERF	0.870044	-0.200839	no	down		2.07844	down		1.57004	up	1.06004	down
	Zm00001d005767	ERF	1.21145	0.276735	no	up		2.41985	up		1.91145	down	1.40145	down
	Zm00001d038358	ERF	0.951644	-0.0715066	no	down		2.16004	down		1.65164	up	1.14164	down
	Zm00001d004564	ERF	0.639799	-0.64431	no	down		1.8482	down		1.3398	down	0.829799	up
	Zm00001d010321	ERF	1.48195	0.567492	no	up		2.69035	down		2.18195	down	1.67195	no test
	Zm00001d000294	ERF	1.10188	0.139968	no	up		2.31028	up		1.80188	down	1.29188	no test
	Zm00001d007403	ERF	1	0	no test	no test		2.2084	up		1.7	up	1.19	down
	Zm00001d019629	ERF	0.698936	-0.516768	no	down		1.90734	down		1.39894	up	0.888936	up
	Zm00001d019139	ERF	1	0	no test	no test		2.2084	down		1.7	down	1.19	down
	Zm00001d045610	ERF	0.852039	-0.231008	no	down		2.06044	down		1.55204	down	1.04204	no test
	Zm00001d009738	ERF	1.14079	0.190033	no	up		2.34919	up		1.84079	down	1.33079	down
	Zm00001d002940	ERF	1	0	no test	no test		2.2084	down		1.7	up	1.19	down
	Zm00001d007312	ERF	2.36351	1.24093	no	up		3.57191	down		3.06351	down	2.55351	down
	Zm00001d002128	AP2	0.632449	-0.66098	no	down		1.84085	down		1.33245	down	0.822449	down
	Zm00001d047909	ERF	1.02571	0.0366233	no	up		2.23411	down		1.72571	down	1.21571	down
	Zm00001d028303	ERF	0.0498675	-4.32576	no	down		1.25827	down		0.749868	down	0.239868	down
	Zm00001d050082	ERF	0.861104	-0.215741	no	down		2.0695	up		1.5611	down	1.0511	down
	Zm00001d022144	ERF	3.34831	1.74343	no	up		4.55671	up		4.04831	up	3.53831	down
	Zm00001d007312	ERF	0.105292	-3.24754	yes	down		1.31369	down		0.805292	up	0.295292	up
	Zm00001d023462	ERF	2.30312	1.20359	yes	up		3.51152	up		3.00312	down	2.49312	no test
	Zm00001d008841	ERF	1.08009	0.111151	no	up		2.28849	up		1.78009	up	1.27009	down
	Zm00001d007312	ERF	1.16796	0.223992	no	up		2.37636	down		1.86796	up	1.35796	up
	Zm00001d044833	AP2	1.04971	0.0699909	no	up		2.25811	up		1.74971	down	1.23971	down
	Zm00001d026703	ERF	1	0	no test	no test		2.2084	down		1.7	up	1.19	down
	Zm00001d053015	ERF	1	0	no test	no test		2.2084	down		1.7	down	1.19	down
	Zm00001d031364	ERF	0.406285	-1.29944	no	down		1.61468	up		1.10628	down	0.596285	no test
	Zm00001d049590	ERF	0.1347	-2.89217	yes	down		1.3431	up		0.8347	up	0.3247	down
	Zm00001d006254	ERF	0.709031	-0.496079	no	down		1.91743	up		1.40903	up	0.899031	down
	Zm00001d008600	ERF	1.11603	0.158382	no	up		2.32443	down		1.81603	up	1.30603	down
	Zm00001d011890	ERF	1.22207	0.289326	no	up		2.43047	down		1.92207	down	1.41207	down
	Zm00001d031449	ERF	0.012542	-6.31709	yes	down		1.22094	down		0.712542	down	0.202542	down
	Zm00001d012335	ERF	1	0	no test	no test		2.2084	up		1.7	down	1.19	down
	Zm00001d004451	ERF	1.25321	0.325633	no	up		2.46161	down		1.95321	up	1.44321	down
	Zm00001d034898	ERF	0.227395	-2.13673	yes	down		1.43579	down		0.927395	down	0.417395	up
	Zm00001d006753	ERF	0.0696576	-3.84358	no	down		1.27806	down		0.769658	down	0.259658	up
	Zm00001d003990	ERF	1.04152	0.0586885	no	up		2.24992	down		1.74152	down	1.23152	down
	Zm00001d003046	ERF	1	0	no test	no test		2.2084	down		1.7	down	1.19	down
	Zm00001d037182	ERF	1	0	no test	no test		2.2084	down		1.7	down	1.19	down
	Zm00001d005996	ERF	1.38461	0.469478	no	up		2.59301	up		2.08461	down	1.57461	down
	Zm00001d011285	ERF	1	0	no test	no test		2.2084	down		1.7	up	1.19	down
	Zm00001d009738	ERF	1.36628	0.450258	no	up		2.57468	up		2.06628	down	1.55628	up
	Zm00001d003247	ERF	0.947123	-0.0783758	no	down		2.15552	up		1.64712	up	1.13712	down
	Zm00001d004451	ERF	0.90534	-0.143468	no	down		2.11374	down		1.60534	up	1.09534	down
	Zm00001d003046	ERF	0.359042	-1.47778	yes	down		1.56744	down		1.05904	down	0.549042	down
	Zm00001d017762	ERF	1	0	no test	no test		2.2084	up		1.7	up	1.19	down
	Zm00001d006880	ERF	1	0	no test	no test		2.2084	no test		1.7	down	1.19	no test
	Zm00001d052673	ERF	1.11203	0.153201	no	up		2.32043	down		1.81203	down	1.30203	no test
	Zm00001d024907	ERF	0.919352	-0.12131	no	down		2.12775	up		1.61935	down	1.10935	no test
	Zm00001d033110	ERF	1	0	no test	no test		2.2084	down		1.7	up	1.19	no test
	Zm00001d012702	ERF	0.783377	-0.352222	no	down		1.99178	up		1.48338	up	0.973377	up
	Zm00001d019163	ERF	0.961926	-0.0560016	no	down		2.17033	down		1.66193	down	1.15193	up
	Zm00001d046784	ERF	1.36706	0.451078	no	up		2.57546	down		2.06706	down	1.55706	down
	Zm00001d028303	ERF	0.129713	-2.9466	no	down		1.33811	up		0.829713	down	0.319713	up
	Zm00001d052551	ERF	0.57152	-0.807125	no	down		1.77992	up		1.27152	up	0.76152	down
	Zm00001d019527	ERF	1	0	no test	no test		2.2084	up		1.7	down	1.19	down
	Zm00001d037784	ERF	0.344524	-1.53732	yes	down		1.55292	down		1.04452	down	0.534524	down
	Zm00001d031871	ERF	0.937565	-0.0930094	no	down		2.14597	up		1.63757	down	1.12757	down
	Zm00001d033110	ERF	0.820515	-0.285398	no	down		2.02892	down		1.52052	down	1.01052	down
	Zm00001d017168	ERF	1.12277	0.167059	no	up		2.33117	down		1.82277	down	1.31277	down
	Zm00001d050977	ERF	1.11651	0.158995	no	up		2.32491	down		1.81651	up	1.30651	down
	Zm00001d040205	ERF	0.138888	-2.84801	yes	down		1.34729	up		0.838888	up	0.328888	up
	Zm00001d043607	ERF	1.23421	0.303593	no	up		2.44261	no test		1.93421	down	1.42421	down
	Zm00001d054044	ERF	1.24322	0.314076	no	up		2.45162	down		1.94322	up	1.43322	no test
	Zm00001d046234	ERF	1	0	no test	no test		2.2084	up		1.7	up	1.19	no test
	Zm00001d031364	ERF	0.644315	-0.634161	no	down		1.85272	up		1.34432	down	0.834315	down
	Zm00001d046444	ERF	1	0	no test	no test		2.2084	up		1.7	up	1.19	up
	Zm00001d025943	ERF	0.539929	-0.889158	no	down		1.74833	down		1.23993	down	0.729929	up
	Zm00001d006900	ERF	1	0	no test	no test		2.2084	up		1.7	down	1.19	down
	Zm00001d012641	ERF	0.616265	-0.698378	no	down		1.82466	down		1.31626	up	0.806265	down
	Zm00001d044906	ERF	0.420075	-1.25128	no	down		1.62847	down		1.12007	up	0.610075	down
	Zm00001d004564	ERF	0.993824	-0.00893817	no	down		2.20222	down		1.69382	up	1.18382	down
	Zm00001d004894	ERF	1.102	0.140121	no	up		2.3104	up		1.802	down	1.292	up
	Zm00001d043411	ERF	1.88677	0.915922	no	up		3.09517	up		2.58677	down	2.07677	up
	Zm00001d013707	ERF	0.280625	-1.83328	yes	down		1.48903	no test		0.980625	down	0.470625	down
	Zm00001d028367	ERF	1	0	no test	no test		2.2084	down		1.7	up	1.19	up
	Zm00001d024037	ERF	0.998268	-0.00250116	no	down		2.20667	up		1.69827	down	1.18827	up
	Zm00001d012263	ERF	1.60101	0.678979	no	up		2.80941	down		2.30101	down	1.79101	down
	Zm00001d016943	ERF	0.984705	-0.0222367	no	down		2.1931	up		1.6847	down	1.1747	down
	Zm00001d014489	ERF	0.655796	-0.608682	no	down		1.8642	down		1.3558	down	0.845796	no test
	Zm00001d031364	AP2	1.3378	0.419858	no	up		2.5462	down		2.0378	down	1.5278	up
	Zm00001d004564	ERF	0.644031	-0.634797	no	down		1.85243	up		1.34403	down	0.834031	down
	Zm00001d018157	ERF	0.397719	-1.33018	yes	down		1.60612	up		1.09772	up	0.587719	no test
	Zm00001d014083	ERF	1.50496	0.589721	no	up		2.71336	up		2.20496	down	1.69496	up
	Zm00001d006540	ERF	0.904698	-0.144492	no	down		2.1131	down		1.6047	up	1.0947	up
	Zm00001d012702	ERF	0.810736	-0.302696	no	down		2.01914	down		1.51074	up	1.00074	down
	Zm00001d005658	ERF	1.71484	0.778075	no	up		2.92324	up		2.41484	down	1.90484	up
	Zm00001d017766	ERF	0.99118	-0.0127814	no	down		2.19958	up		1.69118	down	1.18118	up
	Zm00001d010321	ERF	2.1119	1.07854	no	up		3.3203	down		2.8119	up	2.3019	up
	Zm00001d052233	ERF	0.503228	-0.990715	no	down		1.71163	up		1.20323	no test	0.693228	down
	Zm00001d034564	ERF	1.35441	0.437668	no	up		2.56281	up		2.05441	down	1.54441	down
	Zm00001d039394	ERF	0.810747	-0.302676	no	down		2.01915	up		1.51075	up	1.00075	no test
	Zm00001d053015	ERF	1.55531	0.637202	no	up		2.76371	down		2.25531	down	1.74531	up
	Zm00001d043607	ERF	0.369266	-1.43727	no	down		1.57767	no test		1.06927	up	0.559266	up
	Zm00001d012764	ERF	0.150024	-2.73673	yes	down		1.35842	down		0.850024	down	0.340024	up
	Zm00001d046234	ERF	0.292503	-1.77348	no	down		1.5009	up		0.992503	down	0.482503	no test
	Zm00001d047796	ERF	0.404635	-1.30531	no	down		1.61303	down		1.10463	up	0.594635	up
	Zm00001d046234	ERF	0.922755	-0.115981	no	down		2.13115	down		1.62275	up	1.11275	up
	Zm00001d048907	ERF	1.30917	0.388649	no	up		2.51757	up		2.00917	up	1.49917	up
	Zm00001d014489	ERF	0.87898	-0.186098	no	down		2.08738	up		1.57898	down	1.06898	up
	Zm00001d034452	ERF	0.489876	-1.02951	yes	down		1.69828	down		1.18988	up	0.679876	up
	Zm00001d004894	ERF	0.0616235	-4.02038	no	down		1.27002	up		0.761623	down	0.251623	up
	Zm00001d035001	ERF	1	0	no test	no test		2.2084	down		1.7	down	1.19	down
	Zm00001d024160	ERF	0.699866	-0.514849	no	down		1.90827	up		1.39987	down	0.889866	up
	Zm00001d043607	ERF	0.57152	-0.807125	no	down		1.77992	up		1.27152	up	0.76152	no test
	Zm00001d024907	ERF	0.533956	-0.905206	no	down		1.74236	no test		1.23396	no test	0.723956	down
	Zm00001d017711	ERF	0.525486	-0.928276	no	down		1.73389	up		1.22549	down	0.715486	down
	Zm00001d025055	ERF	0.279902	-1.83701	yes	down		1.4883	no test		0.979902	up	0.469902	down
	Zm00001d031364	ERF	0.376531	-1.40916	no	down		1.58493	no test		1.07653	up	0.566531	down
	Zm00001d041839	ERF	0.533335	-0.906887	no	down		1.74173	no test		1.23333	up	0.723335	down
	Zm00001d026530	ERF	0.561399	-0.832903	no	down		1.7698	down		1.2614	down	0.751399	up
	Zm00001d033680	FARI	0.740015					1.94841	no test		1.44001	up	0.930015	no test
	Zm00001d043601	FAR1	1	0	no test	no test		2.2084	up		1.7	down	1.19	up
	Zm00001d043607	FAR1	0.204853	-2.28734	no	down		1.41325	up		0.904853	down	0.394853	down
	Zm00001d037010	FAR1	1	0	no test	no test		2.2084	down		1.7	down	1.19	down
	Zm00001d037774	FAR1	1.10326	0.141775	no	up		2.31166	no test		1.80326	up	1.29326	down
	Zm00001d038275	FAR1	1	0	no test	no test		2.2084	down		1.7	up	1.19	up
	Zm00001d041416	FAR1	1	0	no test	no test		2.2084	no test		1.7	no test	1.19	down
	Zm00001d047893	FAR1	1	0	no test	no test		2.2084	down		1.7	down	1.19	down
	Zm00001d052233	FAR1	1	0	no test	no test		2.2084	down		1.7	up	1.19	down
	Zm00001d052595	FAR1	1	0	no test	no test		2.2084	up		1.7	down	1.19	up
	Zm00001d041418	FAR1	1	0	no test	no test		2.2084	no test		1.7	up	1.19	down
	Zm00001d053015	FAR1	1.09649	0.132888	no	up		2.30489	up		1.79649	down	1.28649	up
	Zm00001d047705	FAR1	1.67837	0.747057	no	up		2.88677	down		2.37837	down	1.86837	down
	Zm00001d050018	FAR1	1	0	no test	no test		2.2084	up		1.7	up	1.19	down
	Zm00001d054044	FAR1	1.53501	0.61825	no	up		2.74341	down		2.23501	up	1.72501	down
	Zm00001d039642	FAR1	1.1299	0.176192	no	up		2.3383	down		1.8299	up	1.3199	up
	Zm00001d052827	FAR1	1.18711	0.247451	no	up		2.39551	up		1.88711	down	1.37711	down
	Zm00001d044908	FAR1	0.483439	-1.04859	yes	down		1.69184	down		1.18344	down	0.673439	down
	Zm00001d009738	FAR1	1	0	no test	no test		2.2084	no test		1.7	up	1.19	down
	Zm00001d024907	FAR1	2.03522	2.01265	no	up		2.14362	up		3.73522	down	3.22522	up
	Zm00001d014774	FAR1	1.15704	0.210433	no	up		2.36544	down		1.85704	down	1.34704	up
	Zm00001d031364	FAR1	1.07695	0.106947	no	up		2.28535	down		1.77695	up	1.26695	down
	Zm00001d041777	FAR1	1.00969	0.0139094	no	up		2.21809	up		1.70969	up	1.19969	up
	Zm00001d015354	FAR1	1.34185	0.424222	no	up		2.55025	up		2.04185	up	1.53185	down
	Zm00001d035003	FAR1	0.843238	-0.245988	no	down		2.05164	up		1.54324	down	1.03324	down
	Zm00001d050889	FAR1	1	0	no test	no test		2.2084	up		1.7	no test	1.19	up
	Zm00001d050339	FAR1	1.1699	0.226389	no	up		2.3783	no test		1.8699	down	1.3599	down
	Zm00001d009738	FAR1	2.21955	1.15027	no	up		3.42795	down		2.91955	up	2.40955	up
	Zm00001d052233	FAR1	1.06071	0.085027	no	up		2.26911	down		1.76071	down	1.25071	up
	Zm00001d014947	FAR1	4.03522	2.01265	no	up		5.24362	up		4.73522	down	4.22522	down
	Zm00001d010321	FAR1	1	0	no test	no test		2.2084	no test		1.7	up	1.19	no test
	Zm00001d041839	FAR1	1	0	no test	no test		2.2084	up		1.7	up	1.19	no test
	Zm00001d024037	FAR1	1.41612	0.501944	no	up		2.62452	no test		2.11612	down	1.60612	down
	Zm00001d043601	FAR1	1	0	no test	no test		2.2084	up		1.7	up	1.19	down
	Zm00001d047893	FAR1	1	0	no test	no test		2.2084	no test		1.7	down	1.19	down
	Zm00001d054044	FAR1	0.980262	-0.0287601	no	down		2.18866	no test		1.68026	up	1.17026	up
	Zm00001d052595	FAR1	0.995452	-0.00657687	no	down		2.20385	down		1.69545	up	1.18545	down
	Zm00001d018738	FAR1	1	0	no test	no test		2.2084	up		1.7	no test	1.19	down
	Zm00001d016924	FAR1	0.57152	-0.807125	no	down		1.77992	no test		1.27152	up	0.76152	up
	Zm00001d012590	FAR1	1	0	no test	no test		2.2084	no test		1.7	no test	1.19	down
	Zm00001d025943	FAR1	1	0	no test	no test		2.2084	up		1.7	no test	1.19	down
	Zm00001d020725	FAR1	2.0923	1.06509	no	up		3.3007	down		2.7923	no test	2.2823	down
	Zm00001d023246	FAR1	1.20925	0.274117	no	up		2.41765	down		1.90925	down	1.39925	down
	Zm00001d012702	FAR1	1	0	no test	no test		2.2084	up		1.7	no test	1.19	up
	Zm00001d041776	FAR1	0.869601	-0.201574	no	down		2.078	down		1.5696	up	1.0596	down
	Zm00001d012764	FAR1	1.44902	0.535078	no	up		2.65742	down		2.14902	up	1.63902	no test
	Zm00001d041777	FAR1	1	0	no test	no test		2.2084	down		1.7	down	1.19	no test
	Zm00001d041776	FAR1	0.408087	-1.29305	no	down		1.61649	down		1.10809	no test	0.598087	no test
	Zm00001d014682	FAR1	1	0	no test	no test		2.2084	down		1.7	down	1.19	up
	Zm00001d034452	FAR1	1	0	no test	no test		2.2084	no test		1.7	no test	1.19	down
	Zm00001d018738	FAR1	1	0	no test	no test		2.2084	no test		1.7	down	1.19	up
	Zm00001d028303	FAR1	2.1681	1.11643	no	up		3.3765	up		2.8681	down	2.3581	up
	Zm00001d016924	FAR1	1.69235	0.759027	no	up		2.90075	down		2.39235	up	1.88235	up
	Zm00001d028303	FAR1	0.597798	-0.742269	no	down		1.8062	no test		1.2978	no test	0.787798	up
	Zm00001d017168	FAR1	1	0	no test	no test		2.2084	down		1.7	up	1.19	down
	Zm00001d014840	FAR1	1	0	no test	no test		2.2084	down		1.7	down	1.19	up
	Zm00001d003247	FAR1	1	0	no test	no test		2.2084	down		1.7	up	1.19	down
	Zm00001d028427	FAR1	1	0	no test	no test		2.2084	up		1.7	down	1.19	down
	Zm00001d004451	FAR1	1.7795	0.831475	no	up		2.9879	up		2.4795	down	1.9695	up
	Zm00001d048907	FAR1	1.05548	0.0778949	no	up		2.26388	up		1.75548	up	1.24548	no test
	Zm00001d013410	FAR1	2.1681	1.11643	no	up		3.3765	up		4.0681	down	3.5581	down
	Zm00001d019850	FAR1	1	0	no test	no test		2.2084	up		1.7	down	1.19	up
	Zm00001d025055	FAR1	1	0	no test	no test		2.2084	down		1.7	up	1.19	down
	Zm00001d011734	FAR1	1	0	no test	no test		2.2084	down		1.7	down	1.19	up
	Zm00001d031934	FAR1	1	0	no test	no test		2.2084	down		1.7	down	1.19	up
	Zm00001d012578	FAR1	0.57152	-0.807125	no	down		1.77992	down		1.27152	down	0.76152	up
	Zm00001d051194	FAR1	1	0	no test	no test		2.2084	down		1.7	up	1.19	no test
	Zm00001d041839	FAR1	1	0	no test	no test		2.2084	down		1.7	up	1.19	down
	Zm00001d041839	FAR1	1	0	no test	no test		2.2084	down		1.7	down	1.19	up
	Zm00001d018211	FAR1	1	0	no test	no test		2.2084	down		1.7	down	1.19	up
	Zm00001d052673	FAR1	1	0	no test	no test		2.2084	down		1.7	down	1.19	up
	Zm00001d021358	FAR1	1	0	no test	no test		2.2084	down		1.7	up	1.19	up
	Zm00001d047893	FAR1	4.03316	2.01191	no	up		5.24156	up		4.73316	down	4.22316	no test
	Zm00001d043607	FAR1	1.45595	0.54196	no	up		2.66435	up		2.15595	down	1.64595	up
	Zm00001d016301	FAR1	1	0	no test	no test		2.2084	up		1.7	down	1.19	up
	Zm00001d033110	FAR1	0.295109	-1.76068	no	down		1.50351	up		0.995109	down	0.485109	up
	Zm00001d022581	FAR1	1	0	no test	no test		2.2084	up		1.7	down	1.19	up
	Zm00001d004564	FAR1	1	0	no test	no test		2.2084	up		1.7	up	1.19	up
	Zm00001d022144	FAR1	1.96879	0.977313	no	up		3.17719	up		2.66879	up	2.15879	down
	Zm00001d045649	FAR1	1	0	no test	no test		2.2084	down		1.7	down	1.19	down
	Zm00001d006900	FAR1	1.0325	0.0461432	no	up		2.2409	down		1.7325	up	1.2225	up
	Zm00001d028561	FAR1	1.56433	0.550243	no	up		2.77273	down		2.26433	up	1.75433	up
	Zm00001d045649	FAR1	0.476767	-1.06864	no	down		1.68517	down		1.17677	down	0.666767	down
	Zm00001d049590	FAR1	1	0	no test	no test		2.2084	down		1.7	up	1.19	down
	Zm00001d025916	FAR1	0.953942	-0.0680271	no	down		2.16234	up		1.65394	down	1.14394	up
	Zm00001d022581	FAR1	1.02801	0.0398535	no	up		2.23641	up		1.72801	down	1.21801	up
	Zm00001d028408	FAR1	1	0	no test	no test		2.2084	up		1.7	up	1.19	down
	Zm00001d045649	FAR1	1.11298	0.154434	no	up		2.32138	up		1.81298	up	1.30298	down
	Zm00001d044228	FAR1	1	0	no test	no test		2.2084	down		1.7	up	1.19	up
	Zm00001d038358	FAR1	1	0	no test	no test		2.2084	down		1.7	down	1.19	down
	Zm00001d034578	FAR1	1.23989	0.310208	no	up		2.44829	down		1.93989	down	1.42989	no test
	Zm00001d009430	FAR1	0.57152	-0.807125	no	down		1.77992	down		1.27152	down	0.76152	down
	Zm00001d012590	FAR1	1	0	no test	no test		2.2084	down		1.7	up	1.19	up
	Zm00001d012702	FAR1	0.91272	-0.131756	no	down		2.12112	down		1.61272	down	1.10272	up
	Zm00001d012764	FAR1	3.99225	1.9972	no	up		5.20065	down		4.69225	down	4.18225	down
	Zm00001d017711	FAR1	1	0	no test	no test		2.2084	down		1.7	down	1.19	up
	Zm00001d024907	FAR1	0.57152	-0.807125	no	down		1.77992	down		1.27152	down	0.76152	up
	Zm00001d031364	FAR1	4.03316	2.01191	no	up		5.24156	down		4.73316	down	4.22316	up
	Zm00001d041839	FAR1	1	0	no test	no test		2.2084	up		1.7	down	1.19	up
	Zm00001d043601	FAR1	1	0	no test	no test		2.2084	up		1.7	up	1.19	up
	Zm00001d043607	FAR1	1	0	no test	no test		2.2084	down		1.7	down	1.19	up
	Zm00001d045610	FAR1	1	0	no test	no test		2.2084	up		1.7	up	1.19	up
	Zm00001d047893	FAR1	1.62337	0.698993	no	up		2.83177	down		2.32337	up	1.81337	down
	Zm00001d052233	FAR1	1.82205	0.865565	no	up		3.03045	down		2.52205	down	2.01205	no test
	Zm00001d052595	FAR1	6.07204	2.60218	no	up		7.28044	down		6.77204	down	6.26204	up
	Zm00001d053015	FAR1	1	0	no test	no test		2.2084	up		1.7	up	1.19	down
	Zm00001d053015	FAR1	1	0	no test	no test		2.2084	up		1.7	no test	1.19	down
	Zm00001d032480	FAR1	1	0	no test	no test		2.2084	down		1.7	down	1.19	up
	Zm00001d031364	FAR1	1	0	no test	no test		2.2084	down		1.7	up	1.19	up
	Zm00001d047705	FAR1	0.0876942	-3.51137	no	down		1.29609	down		0.787694	down	0.277694	up
	Zm00001d040076	FAR1	0.57152	-0.807125	no	down		1.77992	up		1.27152	up	0.76152	up
	Zm00001d054044	FAR1	0.864982	-0.209258	no	down		2.07338	down		1.56498	down	1.05498	up
	Zm00001d043607	FAR1	1.08888	0.12284	no	up		2.29728	down		1.78888	down	1.27888	up
	Zm00001d004894	FAR1	2.1681	1.11643	no	up		3.3765	down		2.8681	up	2.3581	up
	Zm00001d037784	FAR1	0.202242	-2.30584	no	down		1.41064	down		0.902242	up	0.392242	no test
	Zm00001d004564	FAR1	0.84187	-0.248331	no	down		2.05027	down		1.54187	up	1.03187	up
	Zm00001d047796	FAR1	1	0	no test	no test		2.2084	up		1.7	down	1.19	down
	Zm00001d034239	FAR1	1	0	no test	no test		2.2084	up		1.7	up	1.19	up
	Zm00001d009738	FAR1	1	0	no test	no test		2.2084	down		1.7	down	1.19	down
	Zm00001d054044	FAR1	1	0	no test	no test		2.2084	up		1.7	down	1.19	up
	Zm00001d043621	FAR1	1	0	no test	no test		2.2084	up		1.7	down	1.19	down
	Zm00001d040205	FAR1	1	0	no test	no test		2.2084	down		1.7	up	1.19	down
	Zm00001d034030	FAR1	0.0410896	-4.60508	yes	down		1.24949	up		0.74109	no test	0.23109	down
	Zm00001d026291	FAR1	1.3116	0.391325	no	up		2.52	down		2.0116	down	1.5016	up
	Zm00001d047893	FAR1	1	0	no test	no test		2.2084	down		1.7	up	1.19	down
	Zm00001d052233	FAR1	1.32957	0.41096	no	up		2.53797	up		2.02957	up	1.51957	down
	Zm00001d052136	FAR1	1	0	no test	no test		2.2084	up		1.7	up	1.19	up
	Zm00001d028303	FAR1	1.84952	0.887152	no	up		3.05792	up		2.54952	down	2.03952	down
	Zm00001d053015	FAR1	1	0	no test	no test		2.2084	down		1.7	up	1.19	down
	Zm00001d048907	FAR1	1	0	no test	no test		2.2084	down		1.7	down	1.19	up
	Zm00001d010321	FAR1	0.295763	-1.75749	no	down		1.50416	down		0.995763	down	0.485763	down
	Zm00001d028427	FAR1	1	0	no test	no test		2.2084	up		1.7	down	1.19	down
	Zm00001d028303	FAR1	1	0	no test	no test		2.2084	down		1.7	up	1.19	up
	Zm00001d009738	FAR1	0.279278	-1.84023	no	down		1.48768	down		0.979278	up	0.469278	up
	Zm00001d017168	FAR1	0.295763	-1.75749	no	down		1.50416	down		0.995763	no test	0.485763	down
	Zm00001d033110	FAR1	1.11316	0.154658	no	up		2.32156	down		1.81316	down	1.30316	down
	Zm00001d028303	FAR1	1	0	no test	no test		2.2084	down		1.7	up	1.19	down
	Zm00001d034452	FAR1	1.21058	0.275698	no	up		2.41898	down		1.91058	down	1.40058	up
	Zm00001d040599	FAR1	0.546591	-0.871466	no	down		1.75499	up		1.24659	up	0.736591	up
	Zm00001d031325	FAR1	16.2274	4.02036	no	up		17.4358	down		16.9274	down	16.4174	down
	Zm00001d033210	FAR1	1.25617	0.329029	no	up		2.46457	up		1.95617	down	1.44617	up
	Zm00001d037687	FAR1	0.212704	-2.23308	no	down		1.4211	up		0.912704	up	0.402704	down
	Zm00001d039941	FAR1	1	0	no test	no test		2.2084	up		1.7	up	1.19	down
	Zm00001d047841	FAR1	1	0	no test	no test		2.2084	up		1.7	up	1.19	down
	Zm00001d048907	FAR1	1.01663	0.0237927	no	up		2.22503	up		1.71663	down	1.20663	no test
	Zm00001d052233	FAR1	1	0	no test	no test		2.2084	up		1.7	down	1.19	up
	Zm00001d053015	FAR1	1	0	no test	no test		2.2084	down		1.7	up	1.19	up
	Zm00001d037868	FAR1	2.08114	1.05737	no	up		3.28954	down		2.78114	up	2.27114	up
	Zm00001d013367	FAR1	0.445352	-1.16698	no	down		1.65375	down		1.14535	down	0.635352	up
	Zm00001d006117	FAR1	1	0	no test	no test		2.2084	down		1.7	up	1.19	no test
	GRMZM5G876913	FAR1	1	0	no test	no test		2.2084	down		1.7	up	1.19	up
	Zm00001d034578	FAR1	0.41331	-1.2747	no	down		1.62171	down		1.11331	up	0.60331	down
	Zm00001d018738	FAR1	0.632924	-0.659896	no	down		1.84132	down		1.33292	down	0.822924	up
	Zm00001d017770	FAR1	0.657367	-0.605229	no	down		1.86577	down		1.35737	no test	0.847367	down
	Zm00001d039053	FAR1	0.320477	-1.64171	no	down		1.52888	down		1.02048	down	0.510477	up
	Zm00001d033552	FAR1	0.108621	-3.20262	yes	down		1.31702	down		0.808621	up	0.298621	up
	Zm00001d041309	FAR1	2.1681	1.11643	no	up		3.3765	up		2.8681	down	2.3581	down
	Zm00001d040672	FAR1	1	0	no test	no test		2.2084	up		1.7	down	1.19	no test
	Zm00001d046444	FAR1	1	0	no test	no test		2.2084	up		1.7	up	1.19	no test
	Zm00001d002940	FAR1	1	0	no test	no test		2.2084	up		1.7	up	1.19	no test
	Zm00001d003197	FAR1	1.19653	0.258855	no	up		2.40493	up		1.89653	down	1.38653	no test
	GRMZM5G875287	FAR1	1.81864	0.862856	no	up		3.02704	up		2.51864	up	2.00864	down
	Zm00001d022144	FAR1	1	0	no test	no test		2.2084	up		1.7	down	1.19	down
	Zm00001d049590	FAR1	0.099827	-3.32443	no	down		1.30823	down		0.799827	up	0.289827	down
	Zm00001d030040	FAR1	2.1681	1.11643	no	up		3.3765	down		2.8681	up	2.3581	down
	Zm00001d030040	FAR1	1	0	no test	no test		2.2084	down		1.7	no test	1.19	up
	Zm00001d049590	FAR1	1	0	no test	no test		2.2084	down		1.7	up	1.19	down
	Zm00001d039400	FAR1	1	0	no test	no test		2.2084	down		1.7	no test	1.19	down
	Zm00001d039280	FAR1	0.32334	-1.62888	no	down		1.53174	up		1.02334	no test	0.51334	up
	Zm00001d034578	FAR1	1	0	no test	no test		2.2084	up		1.7	no test	1.19	down
	Zm00001d000364	FAR1	1.14755	0.198557	no	up		2.35595	up		1.84755	down	1.33755	down
	GRMZM5G801074	FAR1	1.11649	0.158972	no	up		2.32489	up		1.81649	no test	1.30649	up
	Zm00001d003044	FAR1	1.20547	0.269595	no	up		2.41387	down		1.90547	up	1.39547	up
	Zm00001d002899	FAR1	0.809602	-0.304715	no	down		2.018	down		1.5096	up	0.999602	down
	Zm00001d001960	FAR1	0.804253	-0.31428	no	down		2.01265	down		1.50425	down	0.994253	down
	Zm00001d003044	FAR1	1	0	no test	no test		2.2084	down		1.7	no test	1.19	up
	Zm00001d013493	FAR1	1	0	no test	no test		2.2084	down		1.7	down	1.19	up
	Zm00001d001943	FAR1	0.310185	-1.6888	no	down		1.51858	down		1.01018	no test	0.500185	up
	Zm00001d002847	FAR1	3.82225	1.93442	yes	up		5.03065	down		4.52225	down	4.01225	down
	Zm00001d000001	FAR1	1	0	no test	no test		2.2084	down		1.7	down	1.19	no test
	Zm00001d018809	FAR1	1.02526	0.0359925	no	up		2.23366	down		1.72526	up	1.21526	down
	Zm00001d000294	FAR1	1	0	no test	no test		2.2084	down		1.7	no test	1.19	down
	Zm00001d045055	FAR1	1.13995	0.188967	no	up		2.34835	up		1.83995	up	1.32995	up
	Zm00001d001943	FAR1	1.60118	0.679138	no	up		2.80958	up		2.30118	down	1.79118	down
	Zm00001d008700	FAR1	2.24243	1.16507	no	up		3.45083	down		2.94243	up	2.43243	up
	Zm00001d008577	FAR1	2.1681	1.11643	no	up		3.3765	up		2.8681	down	2.3581	no test
	Zm00001d002377	FAR1	6.05186	2.59738	no	up		7.26026	down		6.75186	down	6.24186	up
	Zm00001d008862	FAR1	1.54658	0.629083	no	up		2.75498	down		2.24658	up	1.73658	up
	Zm00001d003046	FAR1	4.03316	2.01191	no	up		5.24156	down		4.73316	down	4.22316	up
	Zm00001d003016	FAR1	1.26167	0.335335	no	up		2.47007	up		1.96167	down	1.45167	up
	Zm00001d014914	FAR1	0.57152	-0.807125	no	down		1.77992	up		1.27152	up	0.76152	up
	Zm00001d003046	FAR1	1	0	no test	no test		2.2084	down		1.7	down	1.19	up
	Zm00001d033623	FAR1	1	0	no test	no test		2.2084	down		1.7	down	1.19	down
	Zm00001d003044	FAR1	1	0	no test	no test		2.2084	down		1.7	down	1.19	up
	Zm00001d015053	FAR1	1	0	no test	no test		2.2084	up		1.7	up	1.19	up
	Zm00001d001820	FAR1	1	0	no test	no test		2.2084	down		1.7	up	1.19	up
	Zm00001d022593	FAR1	1	0	no test	no test		2.2084	down		1.7	down	1.19	down
	Zm00001d004756	FAR1	1	0	no test	no test		2.2084	down		1.7	down	1.19	no test
	Zm00001d025885	FAR1	2.78904	1.47977	no	up		3.99744	down		3.48904	down	2.97904	up
	Zm00001d014947	FAR1	4.05529	2.0198	no	up		5.26369	down		4.75529	up	4.24529	down
	Zm00001d034387	FAR1	0.57152	-0.807125	no	down		1.77992	up		1.27152	down	0.76152	up
	Zm00001d008841	FAR1	1	0	no test	no test		2.2084	up		1.7	down	1.19	up
	Zm00001d009936	FAR1	1.13319	0.180384	no	up		2.34159	down		1.83319	down	1.32319	down
	Zm00001d012641	FAR1	0.155039	-2.6893	no	down		1.36344	up		0.855039	down	0.345039	up
	Zm00001d041776	FAR1	0.629981	-0.666619	no	down		1.83838	up		1.32998	down	0.819981	no test
	Zm00001d027411	FAR1	1	0	no test	no test		2.2084	down		1.7	up	1.19	down
	Zm00001d024314	FAR1	1	0	no test	no test		2.2084	up		1.7	up	1.19	up
	Zm00001d029087	FAR1	1.20579	0.269979	no	up		2.41419	down		1.90579	down	1.39579	no test
	Zm00001d022457	FAR1	1	0	no test	no test		2.2084	down		1.7	up	1.19	no test
	Zm00001d041777	FAR1	0.380123	-1.39546	no	down		1.58852	up		1.08012	up	0.570123	down
	Zm00001d022456	FAR1	0.662581	-0.593831	no	down		1.87098	up		1.36258	down	0.852581	down
	Zm00001d003317	FAR1	1	0	no test	no test		2.2084	up		1.7	up	1.19	no test
	Zm00001d041777	FAR1	1	0	no test	no test		2.2084	down		1.7	down	1.19	up
	Zm00001d041173	FAR1	1	0	no test	no test		2.2084	down		1.7	down	1.19	down
	Zm00001d025943	FAR1	0.57152	-0.807125	no	down		1.77992	down		1.27152	up	0.76152	down
	Zm00001d051450	FAR1	1	0	no test	no test		2.2084	up		1.7	up	1.19	down
	Zm00001d003044	FAR1	1	0	no test	no test		2.2084	down		1.7	up	1.19	down
	Zm00001d042098	FAR1	2.54582	1.34813	no	up		3.75422	down		3.24582	down	2.73582	down
	Zm00001d039487	FAR1	1	0	no test	no test		2.2084	down		1.7	down	1.19	down
	Zm00001d003046	FAR1	0.819194	-0.287723	no	down		2.02759	down		1.51919	down	1.00919	down
	Zm00001d048558	FAR1	1	0	no test	no test		2.2084	down		1.7	up	1.19	down
	Zm00001d041103	FAR1	1	0	no test	no test		2.2084	down		1.7	down	1.19	down
	Zm00001d042922	FAR1	1	0	no test	no test		2.2084	up		1.7	down	1.19	up
	Zm00001d043607	FAR1	1	0	no test	no test		2.2084	down		1.7	down	1.19	up
	Zm00001d043441	FAR1	1	0	no test	no test		2.2084	up		1.7	down	1.19	up
	Zm00001d048903	FAR1	3.99225	1.9972	no	up		5.20065	up		4.69225	down	4.18225	down
	Zm00001d044237	FAR1	1	0	no test	no test		2.2084	down		1.7	down	1.19	up
	Zm00001d007312	FAR1	1	0	no test	no test		2.2084	up		1.7	up	1.19	down
	Zm00001d044728	FAR1	7.30352	2.86859	no	up		8.51192	down		8.00352	down	7.49352	up
	Zm00001d047799	FAR1	0.533896	-0.905369	no	down		1.7423	down		1.2339	up	0.723896	down
	Zm00001d047841	FAR1	1	0	no test	no test		2.2084	down		1.7	up	1.19	down
	Zm00001d012391	FAR1	1	0	no test	no test		2.2084	up		1.7	down	1.19	down
	Zm00001d009738	FAR1	1.02607	0.0371259	no	up		2.23447	up		1.72607	down	1.21607	up
	Zm00001d053554	FAR1	1.20366	0.267429	no	up		2.41206	down		1.90366	up	1.39366	down
	Zm00001d009138	FAR1	0.202242	-2.30584	no	down		1.41064	down		0.902242	no test	0.392242	down
	Zm00001d034129	FAR1	1	0	no test	no test		2.2084	down		1.7	down	1.19	down
	Zm00001d043607	FAR1	1	0	no test	no test		2.2084	up		1.7	up	1.19	down
	Zm00001d036293	FAR1	1.11316	0.154657	no	up		2.32156	down		1.81316	down	1.30316	up
	Zm00001d046184	FAR1	1	0	no test	no test		2.2084	down		1.7	up	1.19	down
	Zm00001d041777	FAR1	1.22608	0.294056	no	up		2.43448	down		1.92608	down	1.41608	down
	Zm00001d048087	FAR1	1	0	no test	no test		2.2084	down		1.7	down	1.19	up
	Zm00001d007952	FAR1	0.894908	-0.160189	no	down		2.10331	down		1.59491	up	1.08491	down
	Zm00001d008651	FAR1	2.1681	1.11643	no	up		3.3765	up		2.8681	up	2.3581	down
	Zm00001d008862	FAR1	1	0	no test	no test		2.2084	up		1.7	up	1.19	up
	Zm00001d008976	FAR1	1	0	no test	no test		2.2084	down		1.7	down	1.19	down
	Zm00001d048687	FAR1	0.295763	-1.75749	no	down		1.50416	up		0.995763	up	0.485763	up
	Zm00001d049068	FAR1	1	0	no test	no test		2.2084	up		1.7	down	1.19	down
	Zm00001d012641	FAR1	0.738847	-0.436653	no	down		1.94725	down		1.43885	down	0.928847	down
	Zm00001d014083	FAR1	1	0	no test	no test		2.2084	up		1.7	down	1.19	up
	Zm00001d014606	FAR1	1.57253	0.653083	no	up		2.78093	down		2.27253	up	1.76253	down
	Zm00001d014914	FAR1	6.07407	2.60266	no	up		7.28247	down		6.77407	no test	6.26407	down
	Zm00001d014945	FAR1	4.13005	2.04616	no	up		5.33845	up		4.83005	down	4.32005	up
	Zm00001d014947	FAR1	1.754	0.81065	no	up		2.9624	up		2.454	up	1.944	up
	Zm00001d015053	FAR1	1	0	no test	no test		2.2084	up		1.7	up	1.19	down
	Zm00001d015054	FAR1	0.803256	-0.316069	no	down		2.01166	down		1.50326	up	0.993256	down
	Zm00001d017294	FAR1	1	0	no test	no test		2.2084	down		1.7	down	1.19	no test
	Zm00001d017762	FAR1	2.23683	1.16146	no	up		3.44523	down		2.93683	up	2.42683	down
	Zm00001d017766	FAR1	1	0	no test	no test		2.2084	up		1.7	down	1.19	up
	Zm00001d018184	FAR1	1	0	no test	no test		2.2084	down		1.7	down	1.19	up
	Zm00001d019060	FAR1	1	0	no test	no test		2.2084	down		1.7	down	1.19	down
	Zm00001d020008	FAR1	1	0	no test	no test		2.2084	down		1.7	up	1.19	up
	Zm00001d020401	FAR1	2.05124	1.0365	no	up		3.25964	down		2.75124	up	2.24124	down
	Zm00001d020686	FAR1	0.812661	-0.299274	no	down		2.02106	down		1.51266	no test	1.00266	no test
	Zm00001d021358	FAR1	1	0	no test	no test		2.2084	down		1.7	down	1.19	down
	Zm00001d022453	FAR1	1	0	no test	no test		2.2084	up		1.7	up	1.19	down
	Zm00001d022456	FAR1	1.11316	0.154657	no	up		2.32156	down		1.81316	down	1.30316	up
	Zm00001d022457	FAR1	1	0	no test	no test		2.2084	up		1.7	up	1.19	up
	Zm00001d022593	FAR1	1	0	no test	no test		2.2084	up		1.7	down	1.19	down
	Zm00001d024314	FAR1	1	0	no test	no test		2.2084	down		1.7	down	1.19	down
	Zm00001d024486	FAR1	0.57152	-0.807125	no	down		1.77992	down		1.27152	up	0.76152	up
	Zm00001d025847	FAR1	1	0	no test	no test		2.2084	up		1.7	up	1.19	down
	Zm00001d025885	FAR1	0.693275	-0.5285	no	down		1.90168	no test		1.39328	up	0.883275	up
	Zm00001d025943	FAR1	2.1681	1.11643	no	up		3.3765	down		2.8681	down	2.3581	up
	Zm00001d027411	FAR1	1	0	no test	no test		2.2084	up		1.7	down	1.19	up
	Zm00001d027548	FAR1	0.57152	-0.807125	no	down		1.77992	down		1.27152	up	0.76152	up
	Zm00001d028282	FAR1	1	0	no test	no test		2.2084	up		1.7	up	1.19	up
	Zm00001d028303	FAR1	1	0	no test	no test		2.2084	down		1.7	down	1.19	down
	Zm00001d029087	FAR1	0.874528	-0.193424	no	down		2.08293	down		1.57453	up	1.06453	up
	Zm00001d029350	FAR1	1.27122	0.346215	no	up		2.47962	up		1.97122	up	1.46122	down
	Zm00001d031934	FAR1	0.661738	-0.595668	no	down		1.87014	up		1.36174	up	0.851738	down
	Zm00001d034129	FAR1	1.11631	0.158739	no	up		2.32471	up		1.81631	down	1.30631	up
	Zm00001d034453	GATA	1.52949	0.613047	no	up		2.73789	down		2.22949	no test	1.71949	up
	Zm00001d036293	GATA	1	0	no test	no test		2.2084	up		1.7	down	1.19	up
	Zm00001d038460	GATA	0.683114	-0.549801	no	down		1.89151	down		1.38311	up	0.873114	up
	Zm00001d038665	GATA	0.683275	-0.549462	no	down		1.89167	down		1.38327	down	0.873275	up
	Zm00001d039487	GATA	0.867057	-0.205801	no	down		2.07546	down		1.56706	down	1.05706	down
	Zm00001d041173	GATA	0.902332	-0.14827	no	down		2.11073	up		1.60233	up	1.09233	down
	Zm00001d041776	GATA	0.869707	-0.201399	no	down		2.07811	no test		1.56971	up	1.05971	down
	Zm00001d041777	GATA	1	0	no test	no test		2.2084	down		1.7	down	1.19	down
	Zm00001d043607	GATA	1.0488	0.0687334	no	up		2.2572	up		1.7488	up	1.2388	down
	Zm00001d044122	GATA	0.634886	-0.655431	no	down		1.84329	up		1.33489	down	0.824886	no test
	Zm00001d045055	GATA	0.817003	-0.291586	no	down		2.0254	up		1.517	up	1.007	down
	Zm00001d046184	GATA	0.581504	-0.78214	no	down		1.7899	down		1.2815	up	0.771504	no test
	Zm00001d047424	GATA	1.38461	0.469481	no	up		2.59301	up		2.08461	no test	1.57461	down
	Zm00001d048087	GATA	1.25397	0.326501	no	up		2.46237	down		1.95397	up	1.44397	down
	Zm00001d051001	GATA	0.311565	-1.68239	yes	down		1.51997	down		1.01157	no test	0.501565	no test
	Zm00001d051194	GATA	0.769793	-0.377458	no	down		1.97819	down		1.46979	no test	0.959793	up
	Zm00001d053554	GATA	0.376669	-1.40863	no	down		1.58507	up		1.07667	no test	0.566669	down
	Zm00001d054044	GATA	0.964066	-0.0527955	no	down		2.17247	up		1.66407	down	1.15407	down
	Zm00001d003317	GATA	0.920945	-0.118812	no	down		2.12935	no test		1.62095	no test	1.11095	down
	Zm00001d007952	GATA	1.12106	0.164861	no	up		2.32946	down		1.82106	up	1.31106	down
	Zm00001d018184	GATA	0.573876	-0.801189	no	down		1.78228	up		1.27388	up	0.763876	up
	Zm00001d003317	GATA	0.423431	-1.2398	yes	down		1.63183	down		1.12343	down	0.613431	down
	Zm00001d042540	GATA	0.946628	-0.0791298	no	down		2.15503	up		1.64663	no test	1.13663	up
	Zm00001d003046	GATA	0.398976	-1.32563	no	down		1.60738	down		1.09898	down	0.588976	down
	Zm00001d015054	GATA	0.532947	-0.907936	no	down		1.74135	down		1.23295	no test	0.722947	up
	Zm00001d001943	GATA	0.706387	-0.50147	no	down		1.91479	up		1.40639	down	0.896387	up
	Zm00001d024963	GATA	0.753285	-0.408733	no	down		1.96168	up		1.45328	down	0.943285	up
	Zm00001d014945	GATA	0.668635	-0.580709	no	down		1.87704	up		1.36864	up	0.858635	down
	Zm00001d028931	GATA	1	0	no test	no test		2.2084	down		1.7	no test	1.19	down
	Zm00001d025943	GATA	1.13877	0.18748	no	up		2.34717	down		1.83877	up	1.32877	down
	Zm00001d048087	GATA	0.797038	-0.32728	no	down		2.00544	up		1.49704	down	0.987038	up
	Zm00001d012420	GATA	0.848917	-0.236304	no	down		2.05732	up		1.54892	up	1.03892	down
	Zm00001d014840	GATA	2.1681	1.11643	no	up		3.3765	down		2.8681	down	2.3581	down
	Zm00001d009738	GATA	0.690917	-0.533416	no	down		1.89932	up		1.39092	down	0.880917	up
	Zm00001d009138	GATA	0.937154	-0.0936422	no	down		2.14555	up		1.63715	up	1.12715	down
	Zm00001d036293	GATA	0.92101	-0.118712	no	down		2.12941	up		1.62101	down	1.11101	up
	Zm00001d025847	GATA	0.984307	-0.0228199	no	down		2.19271	down		1.68431	no test	1.17431	up
	Zm00001d044146	GATA	0.29708	-1.75108	yes	down		1.50548	no test		0.99708	no test	0.48708	down
	Zm00001d003317	GATA	1.05465	0.0767597	no	up		2.26305	down		1.75465	down	1.24465	up
	Zm00001d001960	GATA	0.381327	-1.3909	yes	down		1.58973	up		1.08133	down	0.571327	down
	Zm00001d027557	GATA	0.942094	-0.0860571	no	down		2.15049	down		1.64209	up	1.13209	up
	Zm00001d020686	GATA	0.522227	-0.93725	no	down		1.73063	down		1.22223	up	0.712227	up
	Zm00001d032608	GATA	1.18239	0.24171	no	up		2.39079	up		1.88239	up	1.37239	up
	Zm00001d043607	GATA	0.557001	-0.844248	no	down		1.7654	up		1.257	up	0.747001	up
	Zm00001d028303	GATA	0.492639	-1.0214	yes	down		1.70104	down		1.19264	no test	0.682639	up
	Zm00001d054044	GATA	1.04588	0.0647171	no	up		2.25428	up		1.74588	down	1.23588	no test
	Zm00001d018298	GATA	0.75612	-0.403312	no	down		1.96452	down		1.45612	down	0.94612	down
	Zm00001d018965	GeBP	1.04325	0.0610844	no	up		2.25165	up		1.74325	up	1.23325	down
	Zm00001d041776	GeBP	0.922645	-0.116152	no	down		2.13105	up		1.62265	no test	1.11265	down
	Zm00001d041173	GeBP	0.944776	-0.0819565	no	down		2.15318	no test		1.64478	up	1.13478	up
	Zm00001d020401	GeBP	1.40498	0.490553	no	up		2.61338	up		2.10498	no test	1.59498	up
	Zm00001d047424	GeBP	0.338435	-1.56305	no	down		1.54683	no test		1.03843	up	0.528435	up
	Zm00001d041173	GeBP	1	0	no test	no test		2.2084	no test		1.7	no test	1.19	down
	Zm00001d025847	GeBP	0.182603	-2.45322	no	down		1.391	no test		0.882603	no test	0.372603	up
	Zm00001d014606	GeBP	1.62106	0.69694	no	up		2.82946	down		2.32106	down	1.81106	up
	Zm00001d044122	GeBP	1.43173	0.517757	no	up		2.64013	no test		2.13173	up	1.62173	down
	Zm00001d034453	GeBP	1.13939	0.188262	no	up		2.34779	up		1.83939	no test	1.32939	up
	Zm00001d014947	GeBP	1.03043	0.0432532	no	up		2.23883	up		1.73043	no test	1.22043	up
	Zm00001d014083	GeBP	0.890501	-0.16731	no	down		2.0989	down		1.5905	up	1.0805	down
	Zm00001d025847	GeBP	1	0	no test	no test		2.2084	no test		1.7	down	1.19	down
	Zm00001d002847	GeBP	0.443945	-1.17155	no	down		1.65234	down		1.14394	down	0.633945	no test
	Zm00001d028693	GeBP	0.950782	-0.0728142	no	down		2.15918	no test		1.65078	up	1.14078	up
	Zm00001d028408	GRAS	1.22392	0.291514	no	up		2.43232	down		1.92392	down	1.41392	up
	Zm00001d028427	GRAS	0.76675	-0.383173	no	down		1.97515	down		1.46675	down	0.95675	down
	Zm00001d028561	GRAS	1	0	no test	no test		2.2084	up		1.7	down	1.19	down
	Zm00001d036370	GRAS	1.05059	0.0712021	no	up		2.25899	no test		1.75059	down	1.24059	up
	Zm00001d031325	GRAS	1.11316	0.154658	no	up		2.32156	up		1.81316	down	1.30316	down
	Zm00001d037784	GRAS	1.70829	0.772557	no	up		2.91669	down		2.40829	no test	1.89829	down
	Zm00001d002899	GRAS	1.02565	0.0365353	no	up		2.23405	up		1.72565	no test	1.21565	up
	Zm00001d029699	GRAS	0.750117	-0.414812	no	down		1.95852	down		1.45012	up	0.940117	up
	Zm00001d032925	GRAS	0.707859	-0.498467	no	down		1.91626	down		1.40786	down	0.897859	down
	Zm00001d041776	GRAS	1.13415	0.181609	no	up		2.34255	up		1.83415	no test	1.32415	up
	Zm00001d022453	GRAS	1.17064	0.227301	no	up		2.37904	down		1.87064	down	1.36064	up
	Zm00001d003016	GRAS	1.03371	0.0478287	no	up		2.24211	no test		1.73371	down	1.22371	down
	Zm00001d032969	GRAS	3.99225	1.9972	no	up		5.20065	no test		4.69225	down	4.18225	up
	Zm00001d038460	GRAS	1.08854	0.122399	no	up		2.29694	down		1.78854	up	1.27854	up
	Zm00001d047424	GRAS	1.18449	0.244263	no	up		2.39289	down		1.88449	up	1.37449	down
	Zm00001d028303	GRAS	0.917864	-0.123648	no	down		2.12626	up		1.61786	up	1.10786	up
	Zm00001d011285	GRAS	1	0	no test	no test		2.2084	up		1.7	up	1.19	up
	Zm00001d000001	GRAS	0.312873	-1.67635	no	down		1.52127	up		1.01287	no test	0.502873	up
	Zm00001d006753	GRAS	1.56645	0.647495	no	up		2.77485	up		2.26645	down	1.75645	down
	Zm00001d034453	GRAS	0.337856	-1.56552	yes	down		1.54626	no test		1.03786	no test	0.527856	up
	Zm00001d043607	GRAS	0.591895	-0.756587	no	down		1.80029	down		1.29189	no test	0.781895	up
	Zm00001d028252	GRAS	0.898575	-0.15429	no	down		2.10697	down		1.59857	down	1.08857	up
	GRMZM5G876913	GRAS	1.05137	0.0722706	no	up		2.25977	up		1.75137	up	1.24137	up
	Zm00001d017762	GRAS	1.06571	0.0918188	no	up		2.27411	no test		1.76571	up	1.25571	down
	Zm00001d012391	GRAS	1.90621	0.930706	no	up		3.11461	up		2.60621	no test	2.09621	up
	Zm00001d013367	GRAS	1.15488	0.207742	no	up		2.36328	no test		1.85488	up	1.34488	up
	Zm00001d018161	GRAS	0.632441	-0.660998	no	down		1.84084	up		1.33244	down	0.822441	up
	Zm00001d027548	GRAS	0.864012	-0.210876	no	down		2.07241	no test		1.56401	up	1.05401	down
	Zm00001d013367	GRAS	1.62537	0.700767	no	up		2.83377	no test		2.32537	up	1.81537	up
	Zm00001d036293	GRAS	1.0082	0.0117786	no	up		2.2166	down		1.7082	no test	1.1982	down
	Zm00001d008976	GRAS	0.529345	-0.91772	no	down		1.73774	up		1.22934	no test	0.719345	up
	Zm00001d009738	GRAS	0.937673	-0.0928434	no	down		2.14607	no test		1.63767	down	1.12767	up
	Zm00001d002377	GRAS	1.39112	0.476244	no	up		2.59952	no test		2.09112	no test	1.58112	down
	Zm00001d044399	GRAS	0.879574	-0.185123	no	down		2.08797	up		1.57957	down	1.06957	up
	Zm00001d038665	GRAS	1.18329	0.242808	no	up		2.39169	down		1.88329	no test	1.37329	down
	Zm00001d014253	GRAS	2.54118	1.3455	yes	up		3.74958	down		3.24118	no test	2.73118	down
	Zm00001d044732	GRAS	1	0	no test	no test		2.2084	up		1.7	down	1.19	up
	Zm00001d000001	GRAS	0.996167	-0.00554028	no	down		2.20457	down		1.69617	no test	1.18617	down
	Zm00001d017766	GRAS	3.06873	1.61764	yes	up		4.27713	down		3.76873	up	3.25873	up
	Zm00001d022593	GRAS	0.57152	-0.807125	no	down		1.77992	down		1.27152	down	0.76152	up
	Zm00001d015348	GRAS	0.931209	-0.102824	no	down		2.13961	down		1.63121	no test	1.12121	up
	Zm00001d044504	GRAS	0.745505	-0.423709	no	down		1.95391	down		1.44551	no test	0.935505	down
	Zm00001d036773	GRAS	0.735767	-0.44268	no	down		1.94417	no test		1.43577	no test	0.925767	down
	Zm00001d015348	GRAS	0.983884	-0.0234392	no	down		2.19228	no test		1.68388	down	1.17388	up
	Zm00001d028303	GRAS	0.939474	-0.0900744	no	down		2.14787	up		1.63947	down	1.12947	up
	Zm00001d028427	GRAS	1.06432	0.0899322	no	up		2.27272	down		1.76432	up	1.25432	down
	Zm00001d002899	GRAS	1.09875	0.13586	no	up		2.30715	no test		1.79875	down	1.28875	up
	Zm00001d003016	GRAS	0.725175	-0.463598	no	down		1.93358	down		1.42518	up	0.915175	up
	Zm00001d003044	GRAS	1.3476	0.43039	no	up		2.556	down		2.0476	no test	1.5376	up
	Zm00001d003046	GRAS	0.920874	-0.118925	no	down		2.12927	up		1.62087	no test	1.11087	no test
	Zm00001d003317	GRAS	0.938958	-0.090867	no	down		2.14736	down		1.63896	down	1.12896	no test
	Zm00001d004756	GRAS	1	0	no test	no test		2.2084	up		1.7	down	1.19	up
	Zm00001d007312	GRAS	1	0	no test	no test		2.2084	up		1.7	down	1.19	up
	Zm00001d007952	GRAS	1.42757	0.51356	no	up		2.63597	down		2.12757	down	1.61757	up
	Zm00001d008651	GRAS	0.574578	-0.799424	no	down		1.78298	down		1.27458	up	0.764578	down
	Zm00001d008700	GRAS	0.668226	-0.581592	no	down		1.87663	down		1.36823	down	0.858226	up
	Zm00001d008976	GRAS	1.22987	0.2985	no	up		2.43827	up		1.92987	up	1.41987	down
	Zm00001d009138	GRAS	1.10912	0.149411	no	up		2.31752	down		1.80912	no test	1.29912	no test
	Zm00001d009738	GRAS	1.37123	0.45547	no	up		2.57963	down		2.07123	down	1.56123	up
	Zm00001d009936	GRAS	0.713684	-0.486643	no	down		1.92208	up		1.41368	up	0.903684	up
	Zm00001d011285	GRAS	0.805318	-0.31237	no	down		2.01372	down		1.50532	no test	0.995318	up
	Zm00001d011486	GRAS	1.2804	0.356598	no	up		2.4888	no test		1.9804	down	1.4704	up
	Zm00001d012391	GRAS	1.11829	0.161288	no	up		2.32669	up		1.81829	down	1.30829	up
	Zm00001d014083	GRAS	1.04716	0.0664841	no	up		2.25556	down		1.74716	down	1.23716	no test
	Zm00001d014606	GRAS	1	0	no test	no test		2.2084	up		1.7	no test	1.19	up
	Zm00001d014840	GRAS	0.817532	-0.290653	no	down		2.02593	up		1.51753	no test	1.00753	up
	Zm00001d014914	GRAS	0.89479	-0.16038	no	down		2.10319	down		1.59479	up	1.08479	up
	Zm00001d014945	GRAS	1	0	no test	no test		2.2084	up		1.7	no test	1.19	up
	Zm00001d014947	GRAS	0.517676	-0.949878	no	down		1.72608	no test		1.21768	no test	0.707676	down
	Zm00001d017204	GRAS	0.570118	-0.810667	no	down		1.77852	up		1.27012	down	0.760118	up
	Zm00001d017766	GRAS	0.514253	-0.95945	no	down		1.72265	up		1.21425	down	0.704253	down
	Zm00001d018161	GRAS	0.727186	-0.459603	no	down		1.93559	no test		1.42719	down	0.917186	down
	Zm00001d018184	GRAS	0.940155	-0.0890301	no	down		2.14855	up		1.64015	up	1.13015	down
	Zm00001d018404	GRAS	1.17084	0.22754	no	up		2.37924	up		1.87084	no test	1.36084	down
	Zm00001d018809	GRAS	1.27746	0.353274	no	up		2.48586	down		1.97746	up	1.46746	no test
	Zm00001d018965	GRAS	1.04275	0.0603945	no	up		2.25115	down		1.74275	no test	1.23275	up
	Zm00001d019060	GRAS	1.04836	0.0681319	no	up		2.25676	up		1.74836	no test	1.23836	no test
	Zm00001d020008	GRAS	1.08128	0.112745	no	up		2.28968	down		1.78128	no test	1.27128	up
	Zm00001d020064	GRAS	1.26866	0.34331	no	up		2.47706	no test		1.96866	down	1.45866	down
	Zm00001d020401	GRAS	1.10684	0.146445	no	up		2.31524	up		1.80684	up	1.29684	down
	Zm00001d020686	GRAS	0.570382	-0.810001	no	down		1.77878	up		1.27038	up	0.760382	no test
	Zm00001d022453	GRAS	0.955732	-0.065322	no	down		2.16413	no test		1.65573	no test	1.14573	no test
	Zm00001d022456	GRAS	0.941311	-0.0872565	no	down		2.14971	down		1.64131	no test	1.13131	down
	Zm00001d022457	GRAS	2.34961	1.23242	yes	up		3.55801	up		3.04961	down	2.53961	down
	Zm00001d022593	GRAS	1	0	no test	no test		2.2084	up		1.7	no test	1.19	up
	Zm00001d024314	GRAS	0.954861	-0.0666369	no	down		2.16326	up		1.65486	up	1.14486	down
	Zm00001d024963	GRAS	2.33753	1.22498	yes	up		3.54593	up		3.03753	no test	2.52753	up
	Zm00001d025847	GRAS	1.10575	0.145028	no	up		2.31415	no test		1.80575	up	1.29575	up
	Zm00001d025943	GRAS	1.44726	0.533322	no	up		2.65566	up		2.14726	down	1.63726	up
	Zm00001d027411	GRAS	4.03316	2.01191	no	up		5.24156	down		4.73316	up	4.22316	down
	Zm00001d027548	GRAS	0.800512	-0.321006	no	down		2.00891	no test		1.50051	down	0.990512	down
	Zm00001d027557	GRAS	0.999407	-0.000856127	no	down		2.20781	up		1.69941	up	1.18941	down
	Zm00001d028282	GRAS	1.22295	0.29037	no	up		2.43135	down		1.92295	no test	1.41295	down
	Zm00001d028303	GRAS	0.432432	-1.20945	no	down		1.64083	up		1.13243	down	0.622432	down
	Zm00001d028427	GRAS	1.20406	0.267906	no	up		2.41246	down		1.90406	up	1.39406	down
	Zm00001d028693	GRAS	1.05946	0.0833324	no	up		2.26786	up		1.75946	down	1.24946	up
	Zm00001d028931	GRAS	1.43471	0.52076	no	up		2.64311	up		2.13471	no test	1.62471	down
	Zm00001d029087	GRAS	0.913438	-0.130622	no	down		2.12184	up		1.61344	down	1.10344	up
	Zm00001d029350	GRAS	1	0	no test	no test		2.2084	up		1.7	up	1.19	down
	Zm00001d029699	GRAS	10.1982	3.35024	no	up		11.4066	down		10.8982	no test	10.3882	no test
	Zm00001d031934	GRAS	0.487885	-1.03539	no	down		1.69629	no test		1.18789	no test	0.677885	down
	Zm00001d032608	GRF	1.17281	0.229963	no	up		2.38121	up		1.87281	up	1.36281	down
	Zm00001d032925	GRF	0.801537	-0.319158	no	down		2.00994	down		1.50154	down	0.991537	down
	Zm00001d032969	GRF	0.740792	-0.43286	no	down		1.94919	up		1.44079	no test	0.930792	up
	Zm00001d034129	GRF	0.880796	-0.183119	no	down		2.0892	up		1.5808	up	1.0708	up
	Zm00001d034387	GRF	0.677424	-0.561869	no	down		1.88582	up		1.37742	down	0.867424	up
	Zm00001d034453	GRF	0.405868	-1.30092	yes	down		1.61427	up		1.10587	down	0.595868	down
	Zm00001d036293	GRF	1	0	no test	no test		2.2084	down		1.7	down	1.19	down
	Zm00001d036370	GRF	1.77326	0.826407	no	up		2.98166	up		2.47326	down	1.96326	down
	Zm00001d037784	GRF	0.867065	-0.205788	no	down		2.07547	down		1.56707	up	1.05707	down
	Zm00001d038460	GRF	0.974513	-0.037247	no	down		2.18291	up		1.67451	down	1.16451	down
	Zm00001d038665	GRF	1.17083	0.227528	no	up		2.37923	down		1.87083	down	1.36083	down
	Zm00001d039487	GRF	1.20223	0.265712	no	up		2.41063	no test		1.90223	no test	1.39223	down
	Zm00001d041103	GRF	1.14756	0.198566	no	up		2.35596	up		1.84756	no test	1.33756	down
	Zm00001d041173	GRF	1.07834	0.108806	no	up		2.28674	down		1.77834	no test	1.26834	up
	Zm00001d041776	GRF	0.334429	-1.58023	yes	down		1.54283	down		1.03443	no test	0.524429	down
	Zm00001d041777	GRF	0.57152	-0.807125	no	down		1.77992	down		1.27152	down	0.76152	up
	Zm00001d042098	GRF	2.59574	1.37615	no	up		3.80414	down		3.29574	no test	2.78574	down
	Zm00001d042870	HB-other	1.1022	0.140392	no	up		2.3106	down		1.8022	down	1.2922	no test
	Zm00001d043441	HB-other	1.87049	0.345382	no	up		3.07889	no test		2.57049	up	2.06049	up
	Zm00001d043607	HB-other	0.318282	-1.65162	no	down		1.52668	down		1.01828	up	0.508282	no test
	Zm00001d043994	HB-other	0.995896	-0.00593252	no	down		2.2043	no test		1.6959	up	1.1859	down
	Zm00001d044122	HB-other	1.47007	0.555888	no	up		2.67847	up		2.17007	down	1.66007	up
	Zm00001d044146	HB-other	0.802612	-0.317225	no	down		2.01101	up		1.50261	up	0.992612	down
	Zm00001d044399	HB-other	0.893687	-0.162158	no	down		2.10209	no test		1.59369	up	1.08369	down
	Zm00001d045055	HB-other	0.701283	-0.511932	no	down		1.90968	down		1.40128	down	0.891283	down
	Zm00001d045138	HB-other	1.8631	0.897705	no	up		3.0715	up		2.5631	up	2.0531	no test
	Zm00001d046184	HB-other	9.19411	4.33586	no	up		10.4025	down		9.89411	up	9.38411	down
	Zm00001d046454	HB-other	0.913074	-0.131196	no	down		2.12147	down		1.61307	down	1.10307	up
	Zm00001d048087	HB-other	0.389645	-1.35977	no	down		1.59805	down		1.08965	no test	0.579645	down
	Zm00001d048558	HB-other	1.0688	0.0959938	no	up		2.2772	down		1.7688	up	1.2588	no test
	Zm00001d048785	HB-other	0.175359	-2.51162	no	down		1.38376	up		0.875359	up	0.365359	up
	Zm00001d048903	HB-other	0.790179	-0.339749	no	down		1.99858	down		1.49018	down	0.980179	down
	Zm00001d050082	HB-other	2.1681	1.11643	no	up		3.3765	up		2.8681	down	2.3581	down
	Zm00001d051001	HB-other	1.46922	0.55505	no	up		2.67762	down		2.16922	no test	1.65922	down
	Zm00001d051194	HB-other	1.14148	0.1909	no	up		2.34988	down		1.84148	no test	1.33148	up
	Zm00001d051450	HB-other	1.54349	0.626193	no	up		2.75189	down		2.24349	up	1.73349	down
	Zm00001d053554	HB-other	1.13822	0.186783	no	up		2.34662	down		1.83822	up	1.32822	down
	Zm00001d054044	HB-other	1	0	no test	no test		2.2084	up		1.7	no test	1.19	no test
	Zm00001d026308	HB-other	0.59845	-0.740698	no	down		1.80685	down		1.29845	no test	0.78845	up
	Zm00001d023246	HB-other	1.03696	0.0523579	no	up		2.24536	down		1.73696	down	1.22696	down
	Zm00001d018326	HB-other	0.523658	-0.933303	no	down		1.73206	no test		1.22366	up	0.713658	down
	Zm00001d017397	HB-other	0.592507	-0.755097	no	down		1.80091	down		1.29251	up	0.782507	up
	Zm00001d002377	HB-other	2.1681	1.11643	no	up		3.3765	down		2.8681	down	2.3581	up
	Zm00001d001960	HB-other	1.08394	0.116291	no	up		2.29234	down		1.78394	down	1.27394	down
	Zm00001d001943	HB-other	1	0	no test	no test		2.2084	down		1.7	down	1.19	up
	Zm00001d000294	HB-other	0.503594	-0.989666	no	down		1.71199	up		1.20359	up	0.693594	down
	Zm00001d001820	HB-other	1	0	no test	no test		2.2084	down		1.7	down	1.19	no test
	Zm00001d051194	HB-other	1.64005	0.713736	no	up		2.84845	up		2.34005	up	1.83005	down
	Zm00001d040509	HB-other	1	0	no test	no test		2.2084	down		1.7	up	1.19	up
	Zm00001d043158	HB-other	0.380011	-1.39589	no	down		1.58841	down		1.08001	no test	0.570011	up
	Zm00001d044819	HB-other	2.7976	1.48419	no	up		4.006	down		3.4976	no test	2.9876	down
	Zm00001d040509	HB-other	1.03845	0.0544256	no	up		2.24685	up		1.73845	no test	1.22845	down
	Zm00001d043607	HB-other	0.55202	-0.857208	no	down		1.76042	down		1.25202	up	0.74202	down
	Zm00001d043158	HB-other	1.04163	0.0588385	no	up		2.25003	up		1.74163	up	1.23163	down
	Zm00001d044237	HB-other	1.93937	0.95559	no	up		3.14777	down		2.63937	down	2.12937	down
	Zm00001d037784	HB-other	1	0	no test	no test		2.2084	up		1.7	up	1.19	no test
	Zm00001d026530	HB-other	0.303202	-1.72165	yes	down		1.5116	down		1.0032	down	0.493202	down
	Zm00001d029448	HB-other	0.941203	-0.0874221	no	down		2.1496	down		1.6412	down	1.1312	no test
	Zm00001d030993	HB-other	1.06208	0.0868864	no	up		2.27048	down		1.76208	no test	1.25208	down
	Zm00001d036623	HB-other	2.92514	-0.112256	no	down		4.13354	up		3.62514	up	3.11514	up
	Zm00001d047017	HB-other	1	0	no test	no test		2.2084	up		1.7	up	1.19	down
	Zm00001d052066	HB-other	0.831072	-0.266955	no	down		2.03947	down		1.53107	down	1.02107	no test
	Zm00001d052543	HB-other	1	0	no test	no test		2.2084	down		1.7	up	1.19	no test
	Zm00001d053815	HB-other	0.57152	-0.807125	no	down		1.77992	down		1.27152	up	0.76152	down
	Zm00001d000001	HB-other	0.866343	-0.206989	no	down		2.07474	down		1.56634	down	1.05634	no test
	Zm00001d024486	HB-other	1	0	no test	no test		2.2084	up		1.7	no test	1.19	up
	Zm00001d005766	HB-other	1.16153	0.216031	no	up		2.36993	down		1.86153	down	1.35153	down
	Zm00001d028303	HB-other	0.798601	-0.324453	no	down		2.007	down		1.4986	no test	0.988601	up
	Zm00001d001906	HB-other	1.00132	0.00191016	no	up		2.20972	down		1.70132	no test	1.19132	down
	Zm00001d028303	HB-other	1	0	no test	no test		2.2084	down		1.7	no test	1.19	down
	Zm00001d019060	HB-other	1	0	no test	no test		2.2084	no test		1.7	down	1.19	up
	Zm00001d001820	HB-other	0.970619	-0.0430227	no	down		2.17902	down		1.67062	no test	1.16062	no test
	Zm00001d000294	HB-other	1	0	no test	no test		2.2084	up		1.7	down	1.19	up
	Zm00001d053706	HB-other	1.81144	0.857137	no	up		3.01984	no test		2.51144	up	2.00144	down
	Zm00001d017294	HB-other	2.1681	1.11643	no	up		3.3765	down		2.8681	down	2.3581	no test
	Zm00001d032608	HB-other	1.23824	0.308295	no	up		2.44664	down		1.93824	down	1.42824	up
	Zm00001d019060	HB-other	0.990026	-0.0144614	no	down		2.19843	down		1.69003	down	1.18003	up
	Zm00001d014945	HB-other	0.833223	-0.263226	no	down		2.04162	up		1.53322	no test	1.02322	up
	Zm00001d032608	HB-other	0.870548	-0.200005	no	down		2.07895	down		1.57055	up	1.06055	no test
	Zm00001d007312	HB-other	0.82939	-0.269877	no	down		2.03779	down		1.52939	up	1.01939	no test
	Zm00001d003197	HB-other	0.276092	-1.85678	yes	down		1.48449	down		0.976092	down	0.466092	down
	Zm00001d029350	HB-other	1.44148	0.527556	no	up		2.64988	no test		2.14148	down	1.63148	down
	Zm00001d043441	HB-other	0.242736	-2.04254	no	down		1.45114	down		0.942736	no test	0.432736	no test
	Zm00001d048785	HB-other	0.298873	-1.74239	no	down		1.50727	up		0.998873	no test	0.488873	up
	Zm00001d007312	HB-other	0.966278	-0.0494903	no	down		2.17468	up		1.66628	down	1.15628	no test
	Zm00001d028282	HB-other	0.88801	-0.171352	no	down		2.09641	up		1.58801	no test	1.07801	no test
	Zm00001d007312	HB-other	4.80109	2.26336	yes	up		6.00949	up		5.50109	no test	4.99109	up
	Zm00001d048687	HB-other	1.27618	0.351829	no	up		2.48458	down		1.97618	up	1.46618	down
	Zm00001d038665	HB-other	1.08326	0.115377	no	up		2.29166	up		1.78326	down	1.27326	up
	Zm00001d034802	HB-other	0.669281	-0.579316	no	down		1.87768	down		1.36928	up	0.859281	up
	Zm00001d018326	HB-other	0.972509	-0.0402166	no	down		2.18091	down		1.67251	up	1.16251	up
	Zm00001d038460	HB-other	1.05467	0.0767949	no	up		2.26307	down		1.75467	up	1.24467	up
	Zm00001d012420	HB-other	0.734146	-0.445861	no	down		1.94255	up		1.43415	no test	0.924146	down
	Zm00001d047017	HB-other	0.57152	-0.807125	no	down		1.77992	down		1.27152	no test	0.76152	no test
	Zm00001d052066	HB-other	1.23551	0.305109	no	up		2.44391	down		1.93551	no test	1.42551	no test
	Zm00001d031934	HB-other	0.540301	-0.888163	no	down		1.7487	up		1.2403	no test	0.730301	no test
	Zm00001d034803	HB-other	1.08883	0.122774	no	up		2.29723	down		1.78883	down	1.27883	down
	Zm00001d054044	HB-other	0.776509	-0.364926	no	down		1.98491	up		1.47651	no test	0.966509	up
	Zm00001d042922	HB-other	0.749055	-0.416857	no	down		1.95745	down		1.44905	no test	0.939055	down
	Zm00001d043994	HB-other	1.22358	0.291107	no	up		2.43198	down		1.92358	no test	1.41358	up
	Zm00001d021358	HB-other	1.24121	0.311745	no	up		2.44961	up		1.94121	up	1.43121	no test
	Zm00001d047799	HB-other	1.21667	0.282935	no	up		2.42507	up		1.91667	down	1.40667	up
	Zm00001d042870	HB-other	0.942455	-0.0855049	no	down		2.15085	down		1.64245	up	1.13245	no test
	Zm00001d011486	HB-other	1	0	no test	no test		2.2084	down		1.7	down	1.19	up
	Zm00001d005766	HB-other	1.25237	0.324662	no	up		2.46077	down		1.95237	up	1.44237	no test
	Zm00001d017204	HB-other	2.21572	1.14778	no	up		3.42412	down		2.91572	up	2.40572	up
	Zm00001d013109	HB-other	1.01445	0.0206937	no	up		2.22285	no test		1.71445	down	1.20445	up
	Zm00001d018326	HB-other	0.738133	-0.438047	no	down		1.94653	up		1.43813	down	0.928133	no test
	Zm00001d017204	HB-other	0.931876	-0.10179	no	down		2.14028	down		1.63188	down	1.12188	down
	Zm00001d029350	HB-other	0.972592	-0.0400929	no	down		2.18099	down		1.67259	up	1.16259	up
	Zm00001d011486	HB-other	1	0	no test	no test		2.2084	up		1.7	down	1.19	down
	Zm00001d048785	HB-other	1.09932	0.136612	no	up		2.30772	up		1.79932	down	1.28932	up
	Zm00001d047535	HB-other	1.11945	0.162791	no	up		2.32785	up		1.81945	up	1.30945	down
	Zm00001d052066	HB-other	1	0	no test	no test		2.2084	up		1.7	down	1.19	up
	Zm00001d009738	HB-other	0.0843862	-3.56685	yes	down		1.29279	up		0.784386	no test	0.274386	down
	Zm00001d008651	HB-other	1.1644	0.219588	no	up		2.3728	up		1.8644	up	1.3544	up
	Zm00001d043441	HB-other	2.26981	1.18257	no	up		3.47821	up		2.96981	down	2.45981	down
	Zm00001d046454	HB-other	1.56307	0.644383	no	up		2.77147	up		2.26307	up	1.75307	up
	Zm00001d028427	HB-other	1	0	no test	no test		2.2084	down		1.7	up	1.19	up
	Zm00001d050082	HB-other	1.44604	0.532111	no	up		2.65444	down		2.14604	down	1.63604	down
	Zm00001d009738	HB-other	1.29815	0.376456	no	up		2.50655	up		1.99815	up	1.48815	down
	Zm00001d045384	HB-other	1.44511	0.53118	no	up		2.65351	down		2.14511	no test	1.63511	down
	Zm00001d005767	HB-other	1.17196	0.228928	no	up		2.38036	up		1.87196	up	1.36196	up
	Zm00001d044237	HB-other	1	0	no test	no test		2.2084	down		1.7	up	1.19	down
	Zm00001d020008	HB-other	2.25028	1.1701	no	up		3.45868	up		2.95028	no test	2.44028	up
	Zm00001d038460	HB-other	1.45142	0.537468	no	up		2.65982	up		2.15142	up	1.64142	down
	Zm00001d049377	HB-other	0.994035	-0.00863208	no	down		2.20243	no test		1.69403	up	1.18403	down
	Zm00001d028303	HB-other	0.607318	-0.719477	no	down		1.81572	up		1.30732	down	0.797318	no test
	Zm00001d009738	HB-other	1.7603	0.815818	no	up		2.9687	up		2.4603	down	1.9503	no test
	Zm00001d043607	HB-other	0.24879	-2.007	no	down		1.45719	up		0.94879	up	0.43879	down
	Zm00001d005766	HB-other	0.531814	-0.911008	no	down		1.74021	up		1.23181	down	0.721814	down
	Zm00001d002455	HB-other	1	0	no test	no test		2.2084	down		1.7	no test	1.19	down
	Zm00001d046454	HB-other	1	0	no test	no test		2.2084	up		1.7	up	1.19	down
	Zm00001d049377	HB-other	1.15784	0.21144	no	up		2.36624	no test		1.85784	up	1.34784	down
	Zm00001d008976	HB-other	1.12579	0.170939	no	up		2.33419	down		1.82579	no test	1.31579	up
	Zm00001d049377	HB-other	0.952227	-0.070622	no	down		2.16063	up		1.65223	down	1.14223	down
	Zm00001d051001	HB-other	0.684298	-0.547303	no	down		1.8927	up		1.3843	up	0.874298	down
	Zm00001d012420	HB-other	0.956391	-0.0643277	no	down		2.16479	down		1.65639	up	1.14639	down
	Zm00001d038460	HB-other	1.79214	0.84168	no	up		3.00054	down		2.49214	up	1.98214	up
	Zm00001d014945	HB-other	0.0961867	-3.37802	no	down		1.30459	up		0.796187	up	0.286187	down
	Zm00001d043607	HB-other	0.908215	-0.138894	no	down		2.11662	down		1.60822	no test	1.09822	up
	Zm00001d051001	HB-other	1.18134	0.240426	no	up		2.38974	up		1.88134	up	1.37134	down
	Zm00001d047799	HB-other	1	0	no test	no test		2.2084	down		1.7	down	1.19	down
	Zm00001d048687	HB-other	1.10717	0.146872	no	up		2.31557	down		1.80717	no test	1.29717	no test
	Zm00001d054044	HB-other	1	0	no test	no test		2.2084	up		1.7	up	1.19	no test
	Zm00001d054044	HB-other	0.571591	-0.806945	no	down		1.77999	no test		1.27159	down	0.761591	up
	Zm00001d011486	HB-other	1.00497	0.0071569	no	up		2.21337	down		1.70497	up	1.19497	down
	Zm00001d028303	HB-other	0.895488	-0.159255	no	down		2.10389	down		1.59549	down	1.08549	down
	Zm00001d028427	HB-other	0.57152	-0.807125	no	down		1.77992	down		1.27152	up	0.76152	up
	Zm00001d009738	HB-other	0.926061	-0.110821	no	down		2.13446	down		1.62606	up	1.11606	up
	Zm00001d042922	HB-other	1	0	no test	no test		2.2084	down		1.7	up	1.19	up
	Zm00001d009738	HB-other	1	0	no test	no test		2.2084	down		1.7	up	1.19	down
	Zm00001d049377	HB-other	6.03168	2.59256	no	up		7.24008	down		6.73168	down	6.22168	down
	Zm00001d014945	HB-other	1.14525	0.195663	no	up		2.35365	no test		1.84525	no test	1.33525	up
	Zm00001d038891	HB-other	0.901975	-0.148841	no	down		2.11037	up		1.60197	up	1.09197	down
	Zm00001d009738	HB-other	1.04495	0.0634347	no	up		2.25335	no test		1.74495	down	1.23495	down
	Zm00001d009738	HB-other	1	0	no test	no test		2.2084	down		1.7	up	1.19	up
	GRMZM5G876913	HB-other	6.20217	2.63277	no	up		7.41057	up		6.90217	up	6.39217	up
	Zm00001d002463	HB-other	0.919003	-0.121858	no	down		2.1274	no test		1.619	up	1.109	up
	Zm00001d012391	HB-other	0.407036	-1.29677	no	down		1.61544	down		1.10704	up	0.597036	down
	Zm00001d018161	HB-other	0.546647	-0.87132	no	down		1.75505	up		1.24665	down	0.736647	down
	Zm00001d031575	HB-other	0.772256	-0.372849	no	down		1.98066	down		1.47226	up	0.962256	up
	Zm00001d020008	HB-other	0.460294	-1.11937	yes	down		1.66869	up		1.16029	down	0.650294	down
	Zm00001d043607	HB-other	0.431997	-1.21091	yes	down		1.6404	up		1.132	up	0.621997	up
	Zm00001d051001	HB-other	0.75366	-0.408014	no	down		1.96206	no test		1.45366	down	0.94366	down
	Zm00001d014945	HB-other	0.61447	-0.702586	no	down		1.82287	down		1.31447	no test	0.80447	down
	Zm00001d015481	HB-other	0.611758	-0.708968	no	down		1.82016	down		1.31176	up	0.801758	down
	Zm00001d054044	HB-other	1.04605	0.0649482	no	up		2.25445	down		1.74605	down	1.23605	up
	Zm00001d043607	HB-other	1	0	no test	no test		2.2084	no test		1.7	down	1.19	down
	Zm00001d052602	HB-other	0.877675	-0.188241	no	down		2.08607	up		1.57767	down	1.06767	up
	Zm00001d048785	HB-other	0.515924	-0.95477	no	down		1.72432	down		1.21592	down	0.705924	up
[truncated: 1,527 more rows]

## Sheet: Table S6
	Table S6 Effect of Fertilization on Photosynthetic traits in Maize leaf tissue
	GeneID	Ear leaf log2(D/N)	Fold change (ratio D/N)		Arabi-symbol	Arabi-symbol		Annotation
		CF vs NA	CF vs NA
	Genes coding for photosythesis----antenna protein			CF vs NA regulate			SC vs NA regulate			SM vs NA regulate			MS vs NA regulate
	Zm00001d046786	-1.473	0.360232	up	-1.253	0.360232	down	-1.253	0.360232	down	-0.473	1.36023	up		AT1G61520.3	LHCA3	photosystem I light harvesting complex gene 3
	Zm00001d033136	-2.641	0.160317	down	-2.421	0.160317	up	-1.421	0.160317	up	-1.641	1.16032	up		AT2G05100.1	LHCB2,LHCB2.1	photosystem II light harvesting complex gene 2.1
	Zm00001d021763	-1.718	0.30397	up	-1.498	0.30397	down	-3.498	0.30397	up	-0.718	1.30397	down		AT3G08940.2	LHCB4.2	light harvesting complex photosystem II
	GRMZM2G036880	-1.664	0.315563	up	-1.444	0.315563	up	-2.444	0.315563	down	-0.664	1.31556	down		AT3G54890.1	LHCA1	photosystem I light harvesting complex gene 1
	Zm00001d006663	-1.325	0.399149	down	-1.105	0.399149	up	-2.105	0.399149	up	-0.325	1.39915	up		AT3G61470.1	LHCA2	photosystem I light harvesting complex gene 2
	Zm00001d001857	-2.823	0.141316	down	-2.603	0.141316	up	-1.603	0.141316	down	-1.823	1.14132	up		AT1G15820.1	CP24,LHCB6	light harvesting complex photosystem II subunit 6
	Zm00001d021784	-2.938	0.130489	down	-2.718	0.130489	down	-1.718	0.130489	up	-1.938	1.13049	down		AT5G54270.1	LHCB3,LHCB3*1	light-harvesting chlorophyll B-binding protein 3
	Zm00001d021906	-1.511	0.350868	up	-1.291	0.350868	up	-0.291	0.350868	up	-0.511	1.35087	down		AT3G61470.1	LHCA2	photosystem I light harvesting complex gene 2
	Zm00001d015385	-1.414	0.37527	down	-1.194	0.37527	up	-0.194	0.37527	down	-0.414	1.37527	up		AT3G54890.1	LHCA1	photosystem I light harvesting complex gene 1
	Zm00001d026599	-3.525	0.0868699	up	-3.305	0.0868699	down	-2.305	0.0868699	down	-2.525	1.08687	up		AT1G15820.1	CP24,LHCB6	light harvesting complex photosystem II subunit 6
	Zm00001d044396	-4.984	0.0315985	up	-2.764	0.0315985	down	-1.764	0.0315985	up	-3.984	1.0316	down		AT2G34420.1	LHB1B2,LHCB1.5	photosystem II light harvesting complex gene B1B2
	Zm00001d007267	-2.447	0.183392	down	-2.227	0.183392	up	-1.227	0.183392	up	-1.447	1.18339	down		AT4G10340.1	LHCB5	light harvesting complex of photosystem II 5
	Zm00001d032197	-1.081	0.472701	up	-0.861	0.472701	up	2.139	0.472701	up	-0.081	1.4727	up		AT3G47470.1	CAB4,LHCA4	light-harvesting chlorophyll-protein complex I subunit A4
	Zm00001d009589	-3.507	0.0879605	up	-3.287	0.0879605	down	-2.287	0.0879605	down	-2.507	1.08796	up		AT2G34420.1	LHB1B2,LHCB1.5	photosystem II light harvesting complex gene B1B2
	Zm00001d050403	-1.705	0.306721	down	-1.485	0.306721	up	-1.485	0.306721	down	-0.705	1.30672	down		AT3G47470.1	CAB4,LHCA4	light-harvesting chlorophyll-protein complex I subunit A4
	Zm00001d011285	-4.374	0.0482275	up	-4.154	0.0482275	down	-4.154	0.951772	down	-6.374	1.04823	down		AT2G34420.1	LHB1B2,LHCB1.5	photosystem II light harvesting complex gene B1B2
	Zm00001d039040	-1.818	0.283614	down	-1.598	0.283614	up	-0.598	0.316386	up	-2.818	1.28361	up		AT2G34420.1	LHB1B2,LHCB1.5	photosystem II light harvesting complex gene B1B2
	Zm00001d033132	-2.641	0.390614	down	-2.421	0.276925	down	-1.421	0.140516	down	-1.641	0.160317	up		AT2G05100.1	LHCB2,LHCB2.1	photosystem II light harvesting complex gene 2.1
	GRMZM2G429955	-5.804	0.416036	up	-3.384	0.317899	up	-1.384	0.113693	down	-4.804	1.0179	down		AT2G34420.1	LHB1B2,LHCB1.5	photosystem II light harvesting complex gene B1B2
	Genes coding for photosythesis complex II
	Zm00001d035135	-1.982	0.165856	up	-2.592	0.336856	down	-0.593	0.145856	up	-1.592	0.165856	up		AT1G67740.1	PSBY,YCF32	photosystem II BY
	Zm00001d049650	-0.757	0.387697	down	-4.367	0.558697	up	0.632	0.367697	down	-0.367	0.387697	up		AT1G67740.1	PSBY,YCF32	photosystem II BY
	Zm00001d047532	-0.738	0.392836	up	-3.348	0.563836	up	0.651	0.372836	down	-0.348	0.392836	down		AT1G03600.1	PSB27	photosystem II family protein
	Zm00001d029049	-1.732	0.194724	up	-2.342	0.316824	down	-0.343	0.179724	up	-1.342	0.195724	down		AT1G03600.1	PSB27	photosystem II family protein
	Zm00001d011901	-1.731	0.197373	down	-4.341	0.368373	up	-0.342	0.177373	up	-1.341	0.197373	up		AT4G28660.2	PSB28	photosystem II reaction center PSB28 protein
	Zm00001d042178	-0.577	0.439215	down	-1.187	0.610215	down	0.812	0.419215	down	-0.187	0.439215	up		AT4G28660.2	PSB28	photosystem II reaction center PSB28 protein
	Zm00001d000409	-2.153	0.00230183	up	-8.763	0.173302	up	-2.764	0.0176982	up	-3.763	0.0353018	up		AT4G28660.2	PSB28	photosystem II reaction center PSB28 protein
	Zm00001d036535	-0.93	0.343885	up	-1.954	0.514885	down	-2.455	0.323885	up	-3.454	0.343885	down		AT3G50820.1	OEC33,PSBO-2,PSBO2	photosystem II subunit O-2
	Zm00001d007857	-1.016	0.323985	up	-3.626	0.494985	down	0.373	0.303985	down	-2.626	0.323985	down		AT1G06680.1	OE23,OEE2,PSBP-1,PSII-P	photosystem II subunit P-1
	Zm00001d018779	-1.523	0.227983	down	-2.133	0.398983	up	-0.134	0.207983	up	-1.133	0.227983	down		AT1G06680.1	OE23,OEE2,PSBP-1,PSII-P	photosystem II subunit P-1
	GRMZM2G058070	-1.288	0.268315	up	-1.898	0.439315	up	-1.899	0.248315	down	-2.898	0.268315	up		AT4G05180.1	PSBQ,PSBQ-2,PSII-Q	photosystem II subunit Q-2
	GRMZM5G804323	-3.93	0.0429857	up	-4.54	0.213986	down	-2.255	0.0229857	up	-3.254	0.0429857	up		AT4G05180.1	PSBQ,PSBQ-2,PSII-Q	photosystem II subunit Q-2
	Zm00001d002993	-1.724	0.198333	down	-2.334	0.369333	down	-0.335	0.178333	down	-1.334	0.198333	down		AT2G01918.1	PQL3	PsbQ-like 3
	Zm00001d027422	-1.759	0.19358	up	-2.369	0.359458	up	-0.317	0.17358	up	-1.369	0.19358	down		AT3G55330.1	PPL1	PsbP-like protein 1
	Zm00001d018623	-1.728	0.197784	down	-2.338	0.368784	up	-0.339	0.177784	up	-1.338	0.197784	up		AT3G01440.1	PQL1,PQL2	PsbQ-like 1
	Zm00001d014564	-1.245	0.276433	up	-1.855	0.447433	down	0.144	0.256433	down	-0.855	0.276433	up		AT5G66570.1	MSP-1,OE33,OEE1,OEE33,PSBO-1,PSBO1	PS II oxygen-evolving complex 1
	Zm00001d016991	-1.502	0.231326	up	-2.112	0.402326	down	-0.113	0.211326	down	-1.112	0.231326	down		AT1G51400.1		Photosystem II 5 kD protein
	GRMZM2G427369	-3.346	0.0308054	down	-3.956	0.179054	up	-2.957	0.0119455	up	-3.956	0.0208054	up		ATCG00020.1		photosystem II reaction center protein A
	GRMZM2G455413	-2.774	0.0119736	down	-4.384	0.182974	up	-1.385	0.00802641	up	-2.384	0.0119736	up		ATCG00020.1		photosystem II reaction center protein A
	GRMZM5G844143	-3.152	0.0184274	up	-5.762	0.189427	up	-0.763	0.00157255	down	-1.762	0.0184274	up		ATCG00020.1		photosystem II reaction center protein A
	GRMZM5G808939	-2.993	0.0205745	down	-4.603	0.191574	down	-3.604	0.000574483	up	-2.603	0.0205745	down		ATCG00680.1		photosystem II reaction center protein B
	GRMZM2G358180	-3.838	0.0458161	up	-4.448	0.216816	up	-2.449	0.0258161	down	-3.448	0.0458161	down		ATCG00280.1		photosystem II reaction center protein C
	GRMZM5G856777	-1.639	0.0525925	up	-4.249	0.223592	down	-2.215	0.0325925	up	-3.249	0.0525925	down		ATCG00280.1		photosystem II reaction center protein C
	GRMZM2G062044	-2.188	0.143786	down	-2.798	0.314786	down	-0.799	0.123786	down	-1.798	0.143786	up		ATCG00580.1		photosystem II reaction center protein E
	GRMZM2G117572	-2.283	0.134623	up	-2.893	0.305623	up	-0.894	0.114623	down	-1.893	0.134623	up		ATCG00580.1		photosystem II reaction center protein E
	GRMZM5G831399	-3.069	0.00121992	up	-6.679	0.179222	up	-1.628	0.0187801	up	-2.679	0.00121992	up		ATCG00710.1		photosystem II reaction center protein H
	Zm00001d021764	2.621	0.130615	down	2.011	0.321913	down	4.061	0.010615	up	3.011	0.030615	down		AT2G20890.1	PSB29,THF1	photosystem II reaction center PSB29 protein
	GRMZM2G087590	-1.405	0.0294828	down	-3.015	0.595828	up	-1.016	0.274828	down	-2.015	0.494828	down		AT1G77090.1		photosystem II reaction center PsbP family protein
	Genes coding for photosythesis complex I
	Zm00001d023713	-1.124	0.45882	up	-1.426	0.46912	down	-3.586	0.53912	up	-4.646	0.58912	up		AT5G64040.1	PSAN	photosystem I reaction center subunit PSI-N
	Zm00001d041819	-1.685	0.311003	up	-1.821	0.321303	down	-4.981	0.391303	up	-3.041	0.441303	down		AT5G64040.1	PSAN	photosystem I reaction center subunit PSI-N
	Zm00001d034543	-1.524	0.34772	down	-1.366	0.35802	up	-3.526	0.42802	down	-1.586	0.47802	up		AT4G02770.1	PSAD-1	photosystem I subunit D-1
	Zm00001d013039	-2.741	0.124958	down	-2.177	0.215988	down	-2.337	0.285988	up	-4.397	0.335988	down		AT1G03130.1	PSAD-2	photosystem I subunit D-2
	Zm00001d005446	-1.525	0.34748	up	-1.661	0.35778	down	-4.821	0.42778	down	-1.881	0.47778	up		AT2G20260.1	PSAE-2	photosystem I subunit E-2
	Zm00001d019518	-1.673	0.313601	down	-1.809	0.323901	up	-1.969	0.393901	down	-2.029	0.443901	up		AT2G20260.1	PSAE-2	photosystem I subunit E-2
	Zm00001d034283	-1.19	0.438303	up	-1.326	0.448603	down	-4.486	0.518603	down	-5.546	0.568603	down		AT1G31330.1	PSAF	photosystem I subunit F
	Zm00001d013146	-1.801	0.286976	up	-1.937	0.297276	up	-2.097	0.367276	up	-2.157	0.417276	up		AT1G31330.1	PSAF	photosystem I subunit F
	Zm00001d005996	-1.409	0.376573	down	-1.545	0.386873	up	-2.705	0.456873	up	-1.765	0.506873	down		AT1G55670.1	PSAG	photosystem I subunit G
	Zm00001d038984	-1.65	0.31864	down	-1.786	0.32894	up	-3.946	0.39894	up	-4.006	0.44894	up		AT1G52230.1	PSAH-2,PSAH2,PSI-H	photosystem I subunit H2
	Zm00001d018797	-1.795	0.288172	up	-1.931	0.298472	down	-2.091	0.368472	up	-2.151	0.418472	up		AT1G30380.1	PSAK	photosystem I subunit K
	Zm00001d008706	-1.696	0.308641	up	-1.832	0.318941	up	-3.992	0.388941	down	-2.052	0.438941	up		AT4G12800.1	PSAL	photosystem I subunit l
	Zm00001d003767	-2.618	0.162893	down	-2.754	0.173193	down	-5.914	0.243193	up	-2.974	0.293193	down		AT1G08380.1	PSAO	photosystem I subunit O
	Zm00001d042049	-2.224	0.214047	down	-2.936	0.224347	up	-3.096	0.294347	down	-3.156	0.344347	down		AT5G66190.1	ATLFNR1,FNR1	ferredoxin-NADP(+)-oxidoreductase 1
	Zm00001d011833	-2.06	0.263982	up	-2.196	0.275012	up	-2.356	0.345012	up	-5.416	0.395012	up		AT5G66190.1	ATLFNR1,FNR1	ferredoxin-NADP(+)-oxidoreductase 1
	Zm00001d045575	-1.368	0.387428	up	-1.504	0.397728	up	-4.664	0.467728	up	-4.724	0.517728	down		AT1G20020.3	ATLFNR2,FNR2	ferredoxin-NADP(+)-oxidoreductase 2
	Zm00001d034099	-1.922	0.263888	down	-2.058	0.274188	up	-2.218	0.344188	down	-2.278	0.394188	up		AT1G20020.1	ATLFNR2,FNR2	ferredoxin-NADP(+)-oxidoreductase 2
	Zm00001d029745	-1.861	0.247953	up	-1.997	0.291506	down	-4.157	0.361506	up	-4.217	0.511506	down		AT2G46820.2	PSAP,PSI-P,PTAC8,TMP14	photosystem I P subunit
	Zm00001d021370	-2.156	0.224378	up	-2.292	0.234678	down	-2.452	0.304678	down	-2.512	0.354678	down		AT2G46820.2	PSAP,PSI-P,PTAC8,TMP14	photosystem I P subunit
	Genes coding for cytochhrome complex
	Zm00001d053432	-2.166	0.222828	down	-6.166	0.522828	up	-3.149	0.314828	down	-5.271	0.422828	up		AT4G03280.1	PETC,PGR1	photosynthetic electron transfer C
	Zm00001d016134	-1.275	0.213225	up	-1.275	0.413225	down	-1.042	0.175225	up	-0.375	0.313225	down		AT4G03280.1	PETC,PGR1	photosynthetic electron transfer C
	Genes coding for electron transport
	Zm00001d035003	-1.528	0.346758	down	-1.417	0.193256	down	-0.678	0.196758	up	-0.558	0.176758	down		AT1G60950.1	ATFD2,FED A	2Fe-2S ferredoxin-like superfamily protein
	Zm00001d035002	-3.571	0.336575	up	-1.392	0.174924	up	-0.721	0.186575	down	-0.601	0.244575	up		AT1G60950.1	ATFD2,FED A	2Fe-2S ferredoxin-like superfamily protein
	GRMZM2G071450	-3.805	0.208618	down	-1.602	0.264615	up	-0.955	0.139618	up	-0.835	0.310413	down		AT1G60950.1	ATFD2,FED A	2Fe-2S ferredoxin-like superfamily protein
	Zm00001d035001	-2.816	0.142004	up	-3.521	0.179531	down	-1.966	0.272004	down	-1.846	0.107004	up		AT1G60950.1	ATFD2,FED A	2Fe-2S ferredoxin-like superfamily protein
	Zm00001d012293	7.025	0.495028	up	3.105	0.230278	up	3.269	0.416758	down	3.389	0.262758	up		AT2G27510.1	ATFD3,FD3	ferredoxin 3
	Zm00001d013534	-1.169	0.274729	down	-1.382	0.444729	down	-0.319	0.294729	up	-0.199	0.294271	down		AT1G32550.1		2Fe-2S ferredoxin-like superfamily protein
	GRMZM5G800780	-6.494	0.375503	up	-1.494	0.329503	down	-0.644	0.205703	up	-0.524	0.304703	down		AT4G14890.1		2Fe-2S ferredoxin-like superfamily protein
	Zm00001d035859	-1.971	0.266093	up	-1.852	0.235022	down	-1.096	0.116093	down	-0.976	0.260392	up		AT1G76100.1	PETE1	plastocyanin 1
	GRMZM2G448174	-2.822	0.141414	down	-1.691	0.12791	up	-1.972	0.291414	up	-1.852	0.258313	up		ATCG00540.1		photosynthetic electron transfer A
	GRMZM2G463640	-4.049	0.0604129	up	-2.017	0.180712	up	-3.199	0.310413	up	-3.079	0.152413	down		ATCG00720.1		photosynthetic electron transfer B
	Zm00001d033469	-3.254	0.0262053	down	-2.237	0.329204	down	-2.404	0.276205	up	-2.284	0.345206	down		ATCG00720.1		photosynthetic electron transfer B
	GRMZM2G427557	-3.316	0.180041	down	-4.513	0.190313	down	-2.466	0.295041	down	-2.346	0.379041	up		ATCG00730.1		photosynthetic electron transfer D
	GRMZM5G884960	-7.204	0.427129	up	-2.204	0.249128	up	-1.354	0.177129	up	-1.234	0.275126	up		ATCG00730.1		photosynthetic electron transfer D
	Genes coding for ATPase complex I
	Zm00001d052242	-1.761	0.200071	up	-1.921	0.264071	up	-0.411	0.155071	up	-0.971	0.214071	down		AT4G09650.1	ATPD	ATP synthase delta-subunit gene
	Zm00001d033922	-4.379	0.251431	down	-4.539	0.315431	down	-3.029	0.293861	up	-3.589	0.352861	up		AT4G09650.1	ATPD	ATP synthase delta-subunit gene
	Zm00001d013324	-1.242	0.314404	up	-1.402	0.378404	up	0.108	0.258306	down	-0.452	0.317306	up		AT4G09650.1	ATPD	ATP synthase delta-subunit gene
	Zm00001d047789	-1.645	0.204518	down	-1.805	0.268518	down	-0.295	0.204417	up	-0.855	0.263417	down		AT4G32260.1		ATPase, F0 complex, subunit B/B\', bacterial/chloroplast
	Zm00001d021620	-1.536	0.244641	up	-1.696	0.308641	up	-0.186	0.166864	down	-0.746	0.125864	up		AT4G04640.1	ATPC1	ATPase, F1 complex, gamma subunit protein
